# Supplementary material for: 4,5,6,7-Tetra­hydro­benzo[d]thia­zol-2-amine
Source: IUCrdata. 2025 Oct 24;10(Pt 10):x250913. doi: 10.1107/S2414314625009137 (PMC12598882; doi:10.1107/S2414314625009137)
Supplement: Supplementary file 1 [file x-10-x250913-sup1.cif]

##############################################################################
#                                                                            #
# This CIF contains the data for a data article accepted for                 #
# publication in IUCrData. It conforms to the requirements of                #
# Notes for Authors for IUCrData, and has been                               #
# peer reviewed under the auspices of IUCrData.                              #
#                                                                            #
# Full details of the Crystallographic Information File format               #
# are given in the paper "The Crystallographic Information File (CIF):       #
# a New Standard Archive File for Crystallography" by S. R. Hall, F. H.      #
# Allen and I. D. Brown [Acta Cryst. (1991), A47, 655-685].                  #
#                                                                            #
# The current version of the core CIF dictionary is obtainable from          #
# ftp://ftp.iucr.org/pub/cif_core.dic.                                       #
#                                                                            #
# Software is freely available for graphical display of the structure(s)     #
# in this CIF. For information consult the CIF software page                 #
# http://www.iucr.org/resources/cif/software.                                #
#                                                                            #
# This file may be used for bona fide research purposes within the           #
# scientific community so long as proper attribution is given to the data    # 
# article from which it was obtained.                                        #
#                                                                            #
##############################################################################
data_I
_audit_creation_method
;
Olex2 1.5-ac6-020
(compiled 2024.02.14 svn.r2f8d729c for Rigaku Oxford Diffraction, GUI svn.r6966)
;
_journal_date_recd_electronic     2025-10-08
_journal_date_accepted     2025-10-17
_journal_name_full     'IUCrData'
_journal_year     2025
_journal_volume     10
_journal_issue      1
_journal_page_first     0
_journal_page_last     0
_journal_paper_category     HO
_journal_paper_doi     10.1107/S2414314625009137
_journal_coeditor_code     HB4540
_publ_contact_author_name     'Fatjon\"e Krasniqi'
_publ_contact_author_address
;
Alma Mater Europaea Campus College, 'Rezonanca', Prishtina 1000,
Republic of  Kosovo
Institute of Chemistry, Faculty of Natural Sciences & Mathematics, Ss. Cyril &
Methodius University, PO Box 162, Skopje 1000,
Republic of North Macedonia
;
_publ_contact_author_email     'krasniqifatjona17@gmail.com'
_publ_contact_author_fax     ?
_publ_contact_author_phone     ?
_publ_section_title
;
4,5,6,7-Tetrahydrobenzo[<i>d</i>]thiazol-2-amine
;
loop_
    _publ_author_name
    _publ_author_footnote
    _publ_author_address
    'Krasniqi, Fatjon\"e' .
;
Alma Mater Europaea Campus College, 'Rezonanca', Prishtina 10000,
Republic of Kosovo
Institute of Chemistry,
Faculty of Natural Sciences & Mathematics,
Ss. Cyril & Methodius University, PO Box 162, Skopje 1000,
Republic of North Macedonia
;
    'Tav\<car, Ga\<sper' .
;
Department of Inorganic Chemistry and Technology, Jo\<zef Stefan Institute,
Ljubljana, 1000,
Slovenia
;
    'Goreshnik, Evgeny' .
;
Department of Inorganic Chemistry and Technology, Jo\<zef Stefan Institute,
Ljubljana, 1000,
Slovenia
;
    'Popovski, Emil' .
;
Institute of Chemistry,
Faculty of Natural Sciences & Mathematics,
Ss. Cyril & Methodius University, PO Box 162, Skopje 1000,
Republic of North Macedonia
;
    'Jashari, Ahmed' .
;
Group of Chemistry, Faculty of Natural Sciences & Mathematics,
University of Tetovo, Tetovo 1200,
Republic of North Macedonia
NanoAlb, Albanian Unit of Nanosciences and Nanotechnology,
Academy of Sciences of Albania, Fan Noli square, 1000 Tirana, Albania
;
_publ_section_synopsis
;
In the title compound, the six-membered ring is disordered over two half-chair
orientations. In the crystal, infinite [001] chains linked by N---H...N
hydrogen bonds occur.
;
_chemical_name_systematic
;
4,5,6,7-Tetrahydrobenzo[<i>d</i>]thiazol-2-amine
;
_chemical_name_common
;
4,5,6,7-Tetrahydro-1,3-benzothiazol-2-amine
;
_chemical_formula_moiety     'C7 H10 N2 S'
_chemical_formula_sum     'C7 H10 N2 S'
_chemical_formula_iupac     'C7 H10 N2 S'
_chemical_formula_weight     154.23
_chemical_melting_point     ?
_space_group_crystal_system     orthorhombic
_space_group_name_H-M_alt     'P c c n'
_space_group_name_Hall     '-P 2ab 2ac'
loop_
    _space_group_symop_operation_xyz
    'x, y, z'
    '-x+1/2, -y+1/2, z'
    '-x, y+1/2, -z+1/2'
    'x+1/2, -y, -z+1/2'
    '-x, -y, -z'
    'x-1/2, y-1/2, -z'
    'x, -y-1/2, z-1/2'
    '-x-1/2, y, z-1/2'
_cell_length_a     14.4368(6)
_cell_length_b     13.3928(6)
_cell_length_c     8.0734(4)
_cell_angle_alpha     90
_cell_angle_beta     90
_cell_angle_gamma     90
_cell_volume     1560.99(12)
_cell_formula_units_Z     8
_cell_measurement_reflns_used     2022
_cell_measurement_theta_min     4.4750
_cell_measurement_theta_max     75.2940
_cell_measurement_temperature     150.00(10)
_exptl_crystal_description     prism
_exptl_crystal_colour     colourless
_exptl_crystal_size_max     0.415
_exptl_crystal_size_mid     0.127
_exptl_crystal_size_min     0.091
_exptl_crystal_density_diffrn     1.313
_exptl_crystal_density_meas     ?
_exptl_crystal_density_method     ?
_exptl_crystal_F_000     656
loop_
    _exptl_crystal_face_index_h
    _exptl_crystal_face_index_k
    _exptl_crystal_face_index_l
    _exptl_crystal_face_perp_dist
    3 8 0 0.0590
    -3 -8 0 0.0773
    -7 6 0 0.0400
    7 -6 0 0.0491
    2 1 -5 0.1874
    -2 -1 5 0.1874
    -1 6 4 0.1477
    1 -6 -4 0.1910
    -9 0 0 0.0558
    -7 -2 -3 0.1407
    6 7 0 0.0537
    -6 -7 0 0.0673
_exptl_absorpt_coefficient_mu     3.050
_exptl_absorpt_correction_type     analytical
_exptl_absorpt_process_details
;
(CrysAlisPro; Rigaku OD, 2024)
;
_exptl_absorpt_correction_T_min     0.484
_exptl_absorpt_correction_T_max     0.782
_diffrn_ambient_temperature     150.00(10)
_diffrn_source     'fine-focus sealed X-ray tube'
_diffrn_radiation_type     'Cu K\a'
_diffrn_radiation_wavelength     1.54184
_diffrn_radiation_monochromator     graphite
_diffrn_measurement_device_type     'New Gemini, Dual, Cu at home/near, Atlas'
_diffrn_measurement_device     'four-circle diffractometer'
_diffrn_measurement_method     '\w scans'
_diffrn_detector     'CCD plate'
_diffrn_detector_area_resol_mean     10.6426
_diffrn_reflns_number     4399
_diffrn_reflns_av_R_equivalents     0.0373
_diffrn_reflns_av_unetI/netI     0.0393
_diffrn_reflns_theta_min     4.503
_diffrn_reflns_theta_max     76.237
_diffrn_reflns_theta_full     70.000
_diffrn_measured_fraction_theta_max     0.980
_diffrn_measured_fraction_theta_full     0.998
_diffrn_reflns_limit_h_min     -17
_diffrn_reflns_limit_h_max     18
_diffrn_reflns_limit_k_min     -14
_diffrn_reflns_limit_k_max     16
_diffrn_reflns_limit_l_min     -9
_diffrn_reflns_limit_l_max     7
_diffrn_radiation_probe     x-ray
_refine_special_details
;
1. Fixed Uiso
 At 1.2 times of:
  All C(H,H) groups, All C(H,H,H,H) groups
2. Uiso/Uaniso restraints and constraints
Uanis(C5B) = Uanis(C5A)
Uanis(C6B) = Uanis(C6A)
3. Others
 Sof(H4BC)=Sof(H4BD)=Sof(C5B)=Sof(H5BA)=Sof(H5BB)=Sof(C6B)=Sof(H6BA)=Sof(H6BB)=
 Sof(H7BC)=Sof(H7BD)=1-FVAR(1)
 Sof(H4AA)=Sof(H4AB)=Sof(C5A)=Sof(H5AA)=Sof(H5AB)=Sof(C6A)=Sof(H6AA)=Sof(H6AB)=
 Sof(H7AA)=Sof(H7AB)=FVAR(1)
4.a Secondary CH2 refined with riding coordinates:
 C4(H4AA,H4AB), C4(H4BC,H4BD), C5A(H5AA,H5AB), C5B(H5BA,H5BB), C6A(H6AA,H6AB),
 C6B(H6BA,H6BB), C7(H7AA,H7AB), C7(H7BC,H7BD)
The hydrogen atoms of the amino group were localized in difference
Fourier maps and refined freely. Other H-atoms were placed at calculated
positions and refined as riding atoms with <i>U</i>~iso~(H) =
1.2<i>U</i>~eq~(carrier).
;
_reflns_number_total     1606
_reflns_number_gt     1284
_reflns_threshold_expression     'I > 2\s(I)'
_refine_ls_structure_factor_coef     Fsqd
_refine_ls_matrix_type     full
_refine_ls_R_factor_all     0.0507
_refine_ls_R_factor_gt     0.0362
_refine_ls_wR_factor_gt     0.0896
_refine_ls_wR_factor_ref     0.1007
_refine_ls_goodness_of_fit_ref     0.996
_refine_ls_restrained_S_all     0.996
_refine_ls_number_reflns     1606
_refine_ls_number_parameters     106
_refine_ls_number_restraints     0
_refine_ls_hydrogen_treatment     mixed
_refine_ls_weighting_scheme     calc
_refine_ls_weighting_details
              'w=1/[\s^2^(Fo^2^)+(0.0586P)^2^+0.0974P] where P=(Fo^2^+2Fc^2^)/3'
_atom_sites_solution_hydrogens     mixed
_atom_sites_solution_primary     dual
_atom_sites_solution_secondary     ?
_refine_ls_shift/su_max     0.001
_refine_ls_shift/su_mean     0.000
_refine_diff_density_max     0.278
_refine_diff_density_min     -0.229
_refine_ls_extinction_method     none
_refine_ls_extinction_coef     .
loop_
    _atom_type_symbol
    _atom_type_description
    _atom_type_scat_dispersion_real
    _atom_type_scat_dispersion_imag
    _atom_type_scat_source
    'C' 'C' 0.0181 0.0091
                         'International Tables Vol C Tables 4.2.6.8 and 6.1.1.4'
    'H' 'H' 0.0000 0.0000
                         'International Tables Vol C Tables 4.2.6.8 and 6.1.1.4'
    'N' 'N' 0.0311 0.0180
                         'International Tables Vol C Tables 4.2.6.8 and 6.1.1.4'
    'S' 'S' 0.3331 0.5567
                         'International Tables Vol C Tables 4.2.6.8 and 6.1.1.4'
_computing_data_collection
;
CrysAlisPro 1.171.43.141a (Rigaku OD, 2024)
;
_computing_cell_refinement
;
CrysAlisPro 1.171.43.141a (Rigaku OD, 2024)
;
_computing_data_reduction
;
CrysAlisPro 1.171.43.141a (Rigaku OD, 2024)
;
_computing_structure_solution
;
<i>SHELXT2014/4</i> (Sheldrick, 2015a)
;
_computing_structure_refinement
;
<i>SHELXL2016/6</i> (Sheldrick, 2015b)
;
_computing_molecular_graphics
;
<i>Olex2</i> 1.5-ac6-020 (Dolomanov <i>et al.</i>,  2009)
;
_computing_publication_material
;
<i>Olex2</i> 1.5-ac6-020 (Dolomanov <i>et al.</i>,  2009)
;
loop_
    _atom_site_type_symbol
    _atom_site_label
    _atom_site_fract_x
    _atom_site_fract_y
    _atom_site_fract_z
    _atom_site_U_iso_or_equiv
    _atom_site_adp_type
    _atom_site_calc_flag
    _atom_site_occupancy
    _atom_site_disorder_assembly
    _atom_site_disorder_group
    S S1 0.58597(3) 0.40079(3) 0.15755(6) 0.02956(17) Uani d 1 . .
    N N1 0.65849(10) 0.36334(11) 0.44247(18) 0.0258(3) Uani d 1 . .
    N N2 0.63974(11) 0.22015(11) 0.2777(2) 0.0287(3) Uani d 1 . .
    H H2A 0.6776(17) 0.1863(19) 0.352(3) 0.038(6) Uiso d 1 . .
    H H2B 0.6455(17) 0.2007(18) 0.183(3) 0.035(6) Uiso d 1 . .
    C C1 0.63374(11) 0.31960(13) 0.3052(2) 0.0240(3) Uani d 1 . .
    C C2 0.60279(12) 0.49990(13) 0.2947(2) 0.0268(4) Uani d 1 . .
    C C3 0.64083(11) 0.46534(12) 0.4353(2) 0.0244(3) Uani d 1 . .
    C C4 0.66431(13) 0.53193(13) 0.5791(2) 0.0319(4) Uani d 1 . .
    H H4AA 0.724328 0.511269 0.627540 0.038 Uiso calc 0.919(4) A 1
    H H4AB 0.616144 0.525577 0.665786 0.038 Uiso calc 0.919(4) A 1
    H H4BC 0.732233 0.540469 0.588221 0.038 Uiso calc 0.081(4) A 2
    H H4BD 0.640952 0.502830 0.683839 0.038 Uiso calc 0.081(4) A 2
    C C5A 0.67030(17) 0.64067(15) 0.5214(3) 0.0369(5) Uani d 0.919(4) A 1
    H H5AA 0.673707 0.685204 0.619040 0.044 Uiso calc 0.919(4) A 1
    H H5AB 0.727418 0.650166 0.455371 0.044 Uiso calc 0.919(4) A 1
    C C5B 0.615(2) 0.6383(18) 0.543(4) 0.0369(5) Uani d 0.081(4) A 2
    H H5BA 0.546954 0.631106 0.557296 0.044 Uiso calc 0.081(4) A 2
    H H5BB 0.636943 0.688128 0.624377 0.044 Uiso calc 0.081(4) A 2
    C C6A 0.58632(17) 0.66856(16) 0.4168(3) 0.0375(6) Uani d 0.919(4) A 1
    H H6AA 0.589342 0.740445 0.388740 0.045 Uiso calc 0.919(4) A 1
    H H6AB 0.529217 0.657193 0.482040 0.045 Uiso calc 0.919(4) A 1
    C C6B 0.635(2) 0.6745(18) 0.373(4) 0.0375(6) Uani d 0.081(4) A 2
    H H6BA 0.701811 0.671058 0.350239 0.045 Uiso calc 0.081(4) A 2
    H H6BB 0.613909 0.744546 0.360579 0.045 Uiso calc 0.081(4) A 2
    C C7 0.58170(14) 0.60702(14) 0.2562(3) 0.0351(4) Uani d 1 . .
    H H7AA 0.519122 0.612469 0.206832 0.042 Uiso calc 0.919(4) A 1
    H H7AB 0.627174 0.633060 0.175189 0.042 Uiso calc 0.919(4) A 1
    H H7BC 0.514371 0.619176 0.267818 0.042 Uiso calc 0.081(4) A 2
    H H7BD 0.599574 0.622040 0.140437 0.042 Uiso calc 0.081(4) A 2
loop_
    _atom_site_aniso_label
    _atom_site_aniso_U_11
    _atom_site_aniso_U_22
    _atom_site_aniso_U_33
    _atom_site_aniso_U_12
    _atom_site_aniso_U_13
    _atom_site_aniso_U_23
    S1 0.0339(3) 0.0302(3) 0.0246(3) 0.00217(16) -0.00544(16) -0.00116(16)
    N1 0.0307(7) 0.0205(7) 0.0261(7) -0.0012(5) -0.0006(6) -0.0002(5)
    N2 0.0369(8) 0.0238(7) 0.0254(8) -0.0029(6) -0.0002(6) -0.0022(6)
    C1 0.0226(7) 0.0263(8) 0.0231(8) -0.0018(6) 0.0015(6) 0.0001(6)
    C2 0.0246(7) 0.0264(9) 0.0293(9) 0.0007(6) 0.0016(6) -0.0011(7)
    C3 0.0238(7) 0.0212(7) 0.0282(8) -0.0008(6) 0.0031(6) -0.0007(6)
    C4 0.0377(9) 0.0239(8) 0.0340(10) -0.0003(7) -0.0045(7) -0.0050(7)
    C5A 0.0385(13) 0.0227(9) 0.0494(13) -0.0015(8) -0.0033(10) -0.0075(9)
    C5B 0.0385(13) 0.0227(9) 0.0494(13) -0.0015(8) -0.0033(10) -0.0075(9)
    C6A 0.0382(12) 0.0255(9) 0.0489(14) 0.0074(9) 0.0026(10) -0.0016(9)
    C6B 0.0382(12) 0.0255(9) 0.0489(14) 0.0074(9) 0.0026(10) -0.0016(9)
    C7 0.0362(9) 0.0293(9) 0.0398(11) 0.0080(7) -0.0002(8) 0.0061(8)
_geom_special_details
;
 All esds (except the esd in the dihedral angle between two l.s. planes)
 are estimated using the full covariance matrix.  The cell esds are taken
 into account individually in the estimation of esds in distances, angles
 and torsion angles; correlations between esds in cell parameters are only
 used when they are defined by crystal symmetry.  An approximate (isotropic)
 treatment of cell esds is used for estimating esds involving l.s. planes.
;
loop_
    _geom_bond_atom_site_label_1
    _geom_bond_atom_site_label_2
    _geom_bond_site_symmetry_2
    _geom_bond_distance
    _geom_bond_publ_flag
    S1 C1 . 1.7548(17) ?
    S1 C2 . 1.7453(18) ?
    N1 C1 . 1.303(2) ?
    N1 C3 . 1.391(2) ?
    N2 H2A . 0.93(3) ?
    N2 H2B . 0.81(3) ?
    N2 C1 . 1.353(2) ?
    C2 C3 . 1.344(3) ?
    C2 C7 . 1.499(2) ?
    C3 C4 . 1.503(2) ?
    C4 H4AA . 0.9900 ?
    C4 H4AB . 0.9900 ?
    C4 H4BC . 0.9900 ?
    C4 H4BD . 0.9900 ?
    C4 C5A . 1.532(3) ?
    C4 C5B . 1.62(3) ?
    C5A H5AA . 0.9900 ?
    C5A H5AB . 0.9900 ?
    C5A C6A . 1.524(3) ?
    C5B H5BA . 0.9900 ?
    C5B H5BB . 0.9900 ?
    C5B C6B . 1.48(4) ?
    C6A H6AA . 0.9900 ?
    C6A H6AB . 0.9900 ?
    C6A C7 . 1.538(3) ?
    C6B H6BA . 0.9900 ?
    C6B H6BB . 0.9900 ?
    C6B C7 . 1.51(3) ?
    C7 H7AA . 0.9900 ?
    C7 H7AB . 0.9900 ?
    C7 H7BC . 0.9900 ?
    C7 H7BD . 0.9900 ?
loop_
    _geom_angle_atom_site_label_1
    _geom_angle_atom_site_label_2
    _geom_angle_atom_site_label_3
    _geom_angle_site_symmetry_1
    _geom_angle_site_symmetry_3
    _geom_angle
    _geom_angle_publ_flag
    C2 S1 C1 . . 89.19(8) ?
    C1 N1 C3 . . 110.86(15) ?
    H2A N2 H2B . . 113(2) ?
    C1 N2 H2A . . 114.4(16) ?
    C1 N2 H2B . . 118.6(18) ?
    N1 C1 S1 . . 114.00(13) ?
    N1 C1 N2 . . 124.38(16) ?
    N2 C1 S1 . . 121.56(14) ?
    C3 C2 S1 . . 109.32(13) ?
    C3 C2 C7 . . 126.01(17) ?
    C7 C2 S1 . . 124.62(15) ?
    N1 C3 C4 . . 120.63(16) ?
    C2 C3 N1 . . 116.63(16) ?
    C2 C3 C4 . . 122.73(16) ?
    C3 C4 H4AA . . 109.7 ?
    C3 C4 H4AB . . 109.7 ?
    C3 C4 H4BC . . 110.4 ?
    C3 C4 H4BD . . 110.4 ?
    C3 C4 C5A . . 109.98(16) ?
    C3 C4 C5B . . 106.4(10) ?
    H4AA C4 H4AB . . 108.2 ?
    H4BC C4 H4BD . . 108.6 ?
    C5A C4 H4AA . . 109.7 ?
    C5A C4 H4AB . . 109.7 ?
    C5B C4 H4BC . . 110.4 ?
    C5B C4 H4BD . . 110.4 ?
    C4 C5A H5AA . . 109.5 ?
    C4 C5A H5AB . . 109.5 ?
    H5AA C5A H5AB . . 108.0 ?
    C6A C5A C4 . . 110.91(18) ?
    C6A C5A H5AA . . 109.5 ?
    C6A C5A H5AB . . 109.5 ?
    C4 C5B H5BA . . 109.3 ?
    C4 C5B H5BB . . 109.3 ?
    H5BA C5B H5BB . . 108.0 ?
    C6B C5B C4 . . 112(2) ?
    C6B C5B H5BA . . 109.3 ?
    C6B C5B H5BB . . 109.3 ?
    C5A C6A H6AA . . 109.3 ?
    C5A C6A H6AB . . 109.3 ?
    C5A C6A C7 . . 111.73(18) ?
    H6AA C6A H6AB . . 107.9 ?
    C7 C6A H6AA . . 109.3 ?
    C7 C6A H6AB . . 109.3 ?
    C5B C6B H6BA . . 110.4 ?
    C5B C6B H6BB . . 110.4 ?
    C5B C6B C7 . . 107(2) ?
    H6BA C6B H6BB . . 108.6 ?
    C7 C6B H6BA . . 110.4 ?
    C7 C6B H6BB . . 110.4 ?
    C2 C7 C6A . . 109.22(17) ?
    C2 C7 C6B . . 109.8(10) ?
    C2 C7 H7AA . . 109.8 ?
    C2 C7 H7AB . . 109.8 ?
    C2 C7 H7BC . . 109.7 ?
    C2 C7 H7BD . . 109.7 ?
    C6A C7 H7AA . . 109.8 ?
    C6A C7 H7AB . . 109.8 ?
    C6B C7 H7BC . . 109.7 ?
    C6B C7 H7BD . . 109.7 ?
    H7AA C7 H7AB . . 108.3 ?
    H7BC C7 H7BD . . 108.2 ?
loop_
    _geom_hbond_atom_site_label_d
    _geom_hbond_atom_site_label_h
    _geom_hbond_atom_site_label_a
    _geom_hbond_site_symmetry_a
    _geom_hbond_distance_dh
    _geom_hbond_distance_ha
    _geom_hbond_distance_da
    _geom_hbond_angle_dha
    N2 H2A N1 2_655 0.93(2) 2.56(2) 3.392(2) 149(2)
    N2 H2B N1 7_565 0.81(2) 2.13(2) 2.941(2) 175(2)
_shelx_space_group_comment
;
The symmetry employed for this shelxl refinement is uniquely defined
by the following loop, which should always be used as a source of
symmetry information in preference to the above space-group names.
They are only intended as comments.
;
_shelx_estimated_absorpt_T_min     0.364
_shelx_estimated_absorpt_T_max     0.769
_shelx_hkl_file
;
   0   0  -1    2.29    0.55
   0   0  -2  420.86    7.63
   0   0  -3    1.57    0.88
   0   0  -4    5.60    1.44
   0   0   5   -2.24    1.87
   0   0   6    2.59    2.75
   0   0  -7   -2.25    1.24
   0   0  -8  127.05    5.35
   0   0  -9    0.30    0.62
   0   1   0    0.13    0.39
   0   1   1    0.75    0.68
   0   1   2    1.04    1.26
   0   1   3    1.89    1.67
   0   1  -3    1.83    0.97
   0   1   4   35.65    4.30
   0   1  -4   32.41    3.32
   0   1   5   -4.21    2.23
   0   1   6  321.29   16.07
   0  -1   6  290.65   15.41
   0   1  -7    1.48    0.99
   0  -1  -7    0.14    1.08
   0  -1  -7    0.32    1.00
   0  -1  -8   78.97    4.38
   0   1  -8   81.86    4.14
   0  -1  -9    0.36    0.83
   0   2   0  274.00    6.17
   0   2  -1    0.14    0.31
   0   2   1    0.96    1.11
   0   2   2   60.43    4.08
   0   2   3    1.13    1.51
   0   2   4  103.18    7.22
   0   2  -4  116.35    6.48
   0   2   5    2.45    2.28
   0   2   6    1.21    2.89
   0  -2  -6    0.77    0.81
   0  -2  -7    0.57    1.22
   0  -2  -7    0.61    0.96
   0  -2  -8   11.98    2.04
   0  -2  -9   -0.02    0.91
   0   3   0   -0.45    1.40
   0   3   1    0.38    1.39
   0   3   2  220.64    8.05
   0   3   3    2.44    1.71
   0   3   4 1457.80   27.21
   0   3  -4 1565.71   25.15
   0   3   5   -0.24    1.68
   0  -3  -6   35.34    3.14
   0   3   6   24.81    4.78
   0  -3  -7   -0.86    1.24
   0  -3  -8   72.77    4.09
   0  -3  -8   68.90    4.19
   0  -3  -9    0.76    1.10
   0   4   0 1230.88   18.69
   0   4  -1    0.18    1.44
   0   4   1    0.57    1.44
   0   4   2  107.14    6.25
   0   4   3   -0.28    1.76
   0   4   4   37.17    4.89
   0   4   5   -2.59    1.90
   0  -4  -6  189.03    7.15
   0   4   6  201.53   12.91
   0  -4  -7    0.83    0.98
   0  -4  -8    1.48    1.11
   0  -4  -8    1.44    1.26
   0  -4  -9   -0.38    1.08
   0   5   0    0.04    1.95
   0   5   1    0.91    1.69
   0   5  -1    0.99    1.86
   0   5   2   39.71    4.42
   0   5   3    1.67    1.98
   0   5   4   19.58    3.81
   0   5   5    1.48    1.57
   0  -5  -6    2.52    1.40
   0   5  -6    0.16    0.99
   0  -5  -7    0.23    1.00
   0  -5  -8   31.05    2.83
   0  -5  -8   42.89    3.43
   0  -5  -9    0.04    0.99
   0   6   0  179.71    9.29
   0   6  -1    0.36    2.36
   0   6   1   -0.40    2.31
   0   6   2  369.77   13.82
   0   6   3    0.76    1.84
   0   6   4   56.45    6.33
   0   6  -5   -1.24    1.18
   0  -6  -5    1.47    1.16
   0   6   5   -3.52    1.68
   0   6  -6  108.18    5.24
   0  -6  -6  102.81    5.44
   0   6  -7    1.84    1.06
   0  -6  -7   -2.05    1.18
   0  -6  -8   51.66    3.64
   0  -6  -8   43.05    3.34
   0  -6  -9    0.63    0.87
   0   7   0    0.05    1.95
   0   7   1    4.31    2.40
   0   7   2  841.60   22.50
   0   7   3    3.50    2.50
   0   7   4  181.27   11.89
   0   7   5    1.10    1.32
   0  -7  -5   -0.99    0.94
   0   7  -5   -1.36    1.18
   0   7  -6    1.47    1.05
   0  -7  -6    1.32    1.32
   0   7  -7    0.09    1.06
   0  -7  -7   -0.03    0.91
   0  -7  -8   66.92    3.87
   0  -7  -8   61.10    3.88
   0  -7  -9   -0.41    0.67
   0   8   0  355.43   15.44
   0   8   1   -0.25    2.02
   0   8   2   -1.19    2.22
   0   8   3    1.66    2.59
   0  -8  -4   24.40    2.49
   0   8   4   27.25    4.91
   0   8  -4   23.19    2.52
   0  -8  -5    1.69    1.26
   0   8  -5   -0.01    1.21
   0  -8  -6    3.90    1.51
   0   8  -6    3.22    1.56
   0   8  -7    0.31    1.12
   0  -8  -7    1.08    1.46
   0  -8  -8   -0.28    1.04
   0  -8  -8    0.65    0.99
   0   9   0    6.28    2.84
   0   9   1    1.90    2.11
   0   9   2  446.36   18.95
   0   9   3    1.19    1.88
   0   9  -3    2.35    1.02
   0   9  -4   93.47    4.58
   0   9  -4   91.16    4.84
   0  -9  -4   93.40    4.90
   0   9   4   95.50    9.51
   0  -9  -5   -1.60    1.11
   0   9  -5    0.15    1.23
   0  -9  -6    1.36    1.28
   0   9  -6    1.63    1.27
   0   9  -7   -0.48    0.90
   0  -9  -7   -0.21    1.29
   0  -9  -7    0.24    1.07
   0  -9  -8   45.39    2.81
   0  -9  -8   44.74    2.65
   0  10   0  208.71   13.64
   0  10  -1   -0.06    0.83
   0  10   1    0.84    2.21
   0  10  -2  708.13   12.54
   0  10   2  656.29   24.68
   0  10  -3    2.88    1.22
   0  10   3   -0.98    2.37
   0  10  -4   40.00    3.35
   0  10  -4   45.45    3.32
   0  10  -5   -2.13    1.36
   0 -10  -5    0.26    1.08
   0  10  -6  149.44    5.88
   0 -10  -7   -1.18    0.94
   0 -10  -7    0.17    1.09
   0 -10  -8    4.58    0.89
   0 -10  -8    3.67    0.75
   0  11   0    1.25    1.06
   0  11   1    1.87    2.16
   0  11   1    0.23    0.66
   0  11  -1    1.59    1.09
   0  11   2    1.41    1.07
   0  11  -2    0.14    1.01
   0  11  -3    1.22    1.00
   0  11  -3   -1.32    1.26
   0  11  -4  121.20    5.29
   0  11  -4  113.25    5.46
   0 -11  -5   -1.56    0.94
   0  11  -5   -0.15    1.21
   0 -11  -6   11.17    1.53
   0  11  -6    9.77    1.74
   0 -11  -7   -1.03    0.66
   0 -11  -7   -0.98    0.92
   0  12   0    1.67    1.28
   0  12  -1   -0.91    1.27
   0  12   1   -0.88    1.09
   0  12  -2   47.60    3.54
   0  12  -2   49.98    3.63
   0  12   2   56.51    3.61
   0  12  -3   -0.27    1.11
   0  12  -3    1.10    1.15
   0  12  -4   25.41    2.70
   0  12  -4   23.25    2.37
   0  12  -5    1.23    1.15
   0  12  -6   54.09    2.97
   0 -12  -7   -0.62    0.65
   0  13   0    0.05    0.97
   0  13   1    1.11    1.12
   0  13  -1    1.65    0.95
   0  13  -1   -0.03    1.00
   0  13   2  179.63    6.05
   0  13  -2  168.84    6.13
   0  13  -2  169.06    6.24
   0  13  -3    0.00    0.86
   0  13  -3   -0.36    1.11
   0  13  -4    4.37    1.09
   0  13  -4    5.44    1.45
   0  13  -5    1.07    1.03
   0 -13  -6    0.09    0.69
   0  14   0   89.28    4.42
   0  14  -1   -1.04    1.25
   0  14   1   -0.17    1.02
   0  14  -2   10.40    1.73
   0  14  -2   12.53    1.61
   0  14   2   13.14    1.55
   0  14  -3    0.77    0.97
   0  14  -3    0.09    0.90
   0  14  -4   93.44    3.59
   0  14  -4   82.81    3.62
   0  14  -5   -0.82    0.68
   0  15   0   -0.23    0.81
   0  15   1    0.51    0.69
   0  15  -1    0.57    1.00
   0  15  -2    0.56    0.59
   0  15  -2    0.29    0.97
   0  15  -3   -0.27    0.62
   0  15  -3    0.89    0.87
   0  15  -4    3.43    0.73
   0  16   0  119.26    3.82
   0  16   1   -0.48    0.49
   0  16  -1   -0.57    0.70
   0  16  -2    0.26    0.68
   1   0   0    0.07    0.24
   1   0  -1    1.69    0.78
  -1   0  -2   13.77    1.15
   1   0  -2   13.61    1.87
  -1   0  -3    0.69    0.58
   1   0  -3   -1.13    1.08
   1   0  -4   17.58    2.77
   1   0   5   -1.76    2.21
  -1   0   5   -3.43    2.02
   1   0   6  261.32   15.18
   1   0  -7    0.79    1.16
  -1   0  -7   -1.39    1.14
  -1   0  -8  147.06    5.77
   1   0  -8  147.70    5.72
  -1   0  -9    0.25    0.98
   1   1   0  592.13    6.47
  -1   1   0  574.94    6.87
   1   1  -1  547.25    7.76
   1   1   1  520.82    8.73
   1  -1  -1  531.87    8.35
  -1   1   1  521.68    7.09
  -1   1   2  534.66    9.93
   1  -1  -2  545.13   10.39
   1   1  -2  546.09   10.47
   1   1  -3  450.64   11.43
   1  -1  -3  457.50   11.31
  -1   1   3  474.58   11.77
  -1   1  -3  471.53    8.94
   1   1  -4    2.11    1.37
   1   1   4    3.24    2.04
  -1   1   4    3.77    1.67
  -1   1   5    5.14    2.27
   1   1   5    9.42    3.04
   1   1   6   12.19    3.67
   1  -1   6   10.09    3.50
  -1   1  -7  310.84    8.59
  -1  -1  -7  286.41    8.38
   1  -1  -7  284.03    8.43
  -1  -1  -7  288.66    8.58
   1  -1  -8   27.87    2.67
  -1  -1  -8   23.42    2.55
  -1   1  -8   25.06    2.50
  -1  -1  -9   26.58    2.27
   1  -1  -9   29.51    2.24
  -1   2   0    0.22    0.71
   1   2   0    0.65    0.81
  -1   2   1  261.57    6.46
   1   2   1  281.99    7.30
   1   2   2  307.70    9.24
  -1   2   2  310.59    8.28
   1   2   3  365.40   11.99
   1   2  -3  349.64   10.58
  -1   2   3  344.60   10.53
   1   2   4   20.43    3.88
   1   2  -4   15.15    2.64
  -1   2   4   19.71    3.44
  -1   2  -4   21.27    2.46
   1   2   5  266.56   13.43
  -1   2   5  273.08   12.68
   1   2   6   -1.04    1.95
   1  -2  -6   -1.04    0.63
  -1  -2  -6   -0.66    0.97
  -1  -2  -7  214.70    7.43
   1  -2  -7  228.03    7.37
  -1   2  -7  229.17    7.16
  -1  -2  -7  213.89    7.46
  -1  -2  -8    0.70    1.15
   1  -2  -8    0.42    1.03
   1  -2  -9    5.55    1.26
  -1  -2  -9    3.39    1.22
   1   3   0    3.17    1.56
  -1   3   0    1.45    1.36
   1   3  -1   39.64    3.39
  -1   3   1   40.57    3.21
   1   3   1   39.68    3.36
  -1   3   2  118.21    5.68
   1   3   2  125.25    6.44
  -1   3   3  261.07    9.72
   1   3   3  249.89   10.34
   1   3  -4  284.51   11.61
   1   3   4  291.76   12.79
  -1   3  -4  302.71   10.25
  -1   3   4  301.73   11.89
  -1   3   5    8.20    2.49
   1   3   5    9.44    3.09
   1   3   6   73.05    8.10
  -1  -3  -6   75.70    4.49
   1  -3  -6   67.78    4.23
  -1  -3  -6   68.85    4.14
  -1  -3  -7   -0.90    0.96
   1  -3  -7    0.27    1.04
   1  -3  -7    0.72    0.77
  -1  -3  -7   -0.03    1.28
  -1  -3  -8    8.76    1.78
   1  -3  -8    8.96    1.55
  -1  -3  -8    9.81    1.80
   1  -3  -8    6.26    1.73
   1  -3  -9    1.34    1.06
  -1  -3  -9   -0.37    1.00
   1   4   0    0.39    1.63
  -1   4   0    0.48    1.45
  -1   4   1  363.20   10.29
   1   4  -1  367.89   11.24
   1   4   1  351.32   10.51
   1   4   2   52.45    4.64
  -1   4   2   51.93    4.29
   1   4  -2   51.74    2.92
  -1   4   3  228.66    9.65
   1   4   3  248.23   10.87
  -1   4   4  325.44   12.85
   1   4   4  312.89   13.61
   1   4   5   37.88    5.58
  -1   4   5   40.70    5.19
   1  -4  -6    2.47    1.10
  -1  -4  -6    1.84    1.07
   1  -4  -7    7.25    1.75
   1  -4  -7    4.09    1.23
  -1  -4  -7    5.71    1.66
  -1  -4  -7    3.64    1.35
   1  -4  -8   17.98    2.14
  -1  -4  -8   17.66    2.37
  -1  -4  -8   15.02    2.19
   1  -4  -8   16.80    2.34
  -1  -4  -9    2.14    1.10
   1  -4  -9    1.46    1.12
   1   5   0   40.30    4.08
  -1   5   0   38.47    4.04
  -1   5   1  581.21   14.79
   1   5   1  591.19   15.07
   1   5  -1  607.77   15.97
  -1   5   2   -0.96    1.69
   1   5  -2    1.86    0.58
   1   5   2   -0.17    1.97
  -1   5   3  860.06   20.45
   1   5   3  831.66   20.79
  -1   5   4   35.39    4.67
   1   5   4   34.99    4.92
   1   5   5   22.12    4.65
  -1   5   5   18.40    3.82
   1   5   6    1.60    2.50
  -1   5  -6    1.20    1.05
  -1  -5  -6    1.29    1.15
   1  -5  -6    1.56    1.10
   1   5  -6    1.03    0.99
   1  -5  -7   41.01    3.44
   1  -5  -7   38.59    3.53
  -1  -5  -7   39.96    3.37
  -1  -5  -7   43.73    3.55
  -1  -5  -8   10.31    2.08
   1  -5  -8    9.31    1.97
   1  -5  -8   11.63    1.93
  -1  -5  -8    9.66    1.88
  -1  -5  -9   62.57    3.25
   1  -5  -9   66.90    3.43
   1   6   0    0.36    1.95
  -1   6   0   -0.43    2.22
  -1   6   1   33.80    4.32
   1   6  -1   28.94    4.39
   1   6   1   39.75    4.81
  -1   6   2  281.87   11.97
   1   6   2  277.86   12.13
  -1   6   3    0.68    1.53
   1   6   3    1.04    2.38
   1   6   4   41.16    5.69
  -1   6   4   61.04    6.43
  -1   6  -5   65.69    3.95
  -1   6   5   68.09    7.56
   1  -6  -5   63.64    4.11
   1   6   5   67.53    7.82
  -1  -6  -5   61.64    4.02
   1   6  -5   68.44    4.04
   1  -6  -6    2.82    1.30
  -1  -6  -6    3.33    1.36
  -1   6  -6    0.58    1.08
   1   6  -6    2.40    1.38
  -1  -6  -7   30.86    3.00
   1  -6  -7   29.28    2.98
  -1  -6  -7   34.30    3.26
   1  -6  -7   28.19    3.09
  -1  -6  -8   12.48    2.05
   1  -6  -8   13.90    2.06
   1  -6  -8   11.58    1.99
  -1  -6  -8   11.92    1.99
   1  -6  -9   13.11    1.65
  -1  -6  -9   14.59    1.62
  -1   7   0  100.57    7.64
   1   7   0   92.70    7.30
  -1   7   1  338.38   13.73
   1   7  -1  312.21   13.77
   1   7   1  312.48   13.34
   1   7   2   12.05    3.97
  -1   7   2    9.32    2.85
  -1   7   3   37.54    5.04
   1   7   3   35.14    5.48
  -1   7   4  110.32    9.02
   1   7   4  108.75    9.59
  -1   7   5   32.56    5.51
  -1  -7  -5   32.22    3.05
   1   7   5   22.94    4.96
   1  -7  -5   29.14    2.96
  -1   7  -5   27.97    2.80
   1   7  -5   29.19    2.81
  -1  -7  -6    9.59    1.99
   1  -7  -6   13.75    2.34
  -1   7  -6   16.25    2.27
   1   7  -6   12.11    2.13
  -1  -7  -7    4.72    1.35
  -1   7  -7    6.74    1.55
  -1  -7  -7    7.46    1.81
   1  -7  -7    5.97    1.81
  -1  -7  -8    1.17    1.06
   1  -7  -8   -1.89    1.26
   1  -7  -8    0.69    1.21
  -1  -7  -8    0.43    1.04
  -1  -7  -9    1.05    0.73
   1  -7  -9    0.81    0.83
   1   8   0   -6.45    2.61
  -1   8   0    3.81    2.43
  -1   8   1    3.34    2.13
   1   8   1    3.59    2.64
   1   8   2    5.97    2.92
  -1   8   2    6.41    2.83
  -1   8   3   35.44    5.22
   1   8   3   26.72    5.02
   1  -8  -4   13.92    2.07
  -1   8   4   14.43    3.55
   1   8   4   16.28    4.19
  -1  -8  -4   13.55    1.96
   1   8  -4   12.69    1.93
   1  -8  -5  372.99   10.23
  -1   8  -5  393.74   10.06
  -1  -8  -5  386.34   10.04
   1   8  -5  380.44    9.80
   1   8   5  370.89   19.10
  -1   8  -6    3.83    1.47
   1   8  -6    3.48    1.42
  -1  -8  -6    3.77    1.43
   1  -8  -6    3.40    1.46
  -1  -8  -7   33.29    3.09
   1  -8  -7   39.64    3.35
  -1  -8  -7   34.85    3.00
  -1   8  -7   26.60    2.64
   1  -8  -8    4.58    1.34
   1  -8  -8    5.19    1.31
  -1  -8  -8    5.80    1.25
  -1  -8  -8    3.88    1.29
  -1   9   0   92.87    8.51
   1   9   0   88.36    8.50
   1   9   1  146.04   10.77
  -1   9   1  155.35   11.25
   1   9   2   37.11    5.75
  -1   9   2   27.15    4.71
   1   9  -3  136.33    5.43
  -1   9   3  121.24   10.29
   1   9  -3  129.65    5.54
   1   9   3  125.91   10.61
  -1   9  -3  122.81    5.13
  -1   9   4    8.44    3.68
   1  -9  -4    6.73    1.54
   1   9  -4    6.10    1.63
   1   9  -4    7.69    1.59
   1   9   4    5.79    3.16
  -1   9  -4    6.62    1.30
  -1  -9  -4    6.50    1.60
   1   9  -5    0.06    1.19
  -1  -9  -5   -0.34    0.93
  -1   9  -5    1.44    1.26
   1  -9  -5    0.47    1.11
   1  -9  -6   58.65    4.11
   1   9  -6   58.14    3.90
  -1   9  -6   56.49    3.85
  -1  -9  -7   12.20    1.81
  -1   9  -7   14.42    1.91
  -1  -9  -7   12.96    2.08
  -1  -9  -8    1.73    0.86
   1  -9  -8    1.10    0.92
   1  -9  -8    0.81    0.87
  -1  -9  -8    2.75    1.10
   1  10   0   -4.39    2.24
  -1  10   0   -0.75    1.01
   1  10   1   11.72    1.76
  -1  10  -1   11.99    1.84
  -1  10   1   13.99    1.92
   1  10  -1   12.35    1.86
  -1  10   1   11.79    3.36
   1  10   1   11.36    3.51
   1  10  -2   62.32    3.82
  -1  10   2   59.16    7.66
  -1  10  -2   68.52    4.00
   1  10   2   69.94    8.73
  -1  10   2   68.98    3.86
  -1  10  -3  195.23    6.69
  -1  10   3  167.77   12.75
   1  10  -3  196.51    6.76
   1  10   3  167.07   13.14
   1  10  -3  178.15    6.65
  -1  10  -4    1.02    0.85
  -1  10  -4    0.75    1.09
   1  10  -4    1.23    1.28
   1  10  -4    0.05    1.09
   1 -10  -4    0.85    0.93
   1  10  -5   13.07    2.14
   1 -10  -5   13.14    2.06
  -1 -10  -5   12.80    1.93
  -1  10  -5   10.76    1.98
   1 -10  -6   13.54    2.04
   1  10  -6   13.56    2.08
  -1  10  -6   16.20    2.28
  -1 -10  -6   17.51    2.01
  -1 -10  -7    1.36    0.95
   1 -10  -7    0.47    1.09
  -1  10  -7   -0.11    0.82
   1 -10  -7    1.05    1.06
  -1 -10  -7    0.49    1.01
   1 -10  -8   30.18    1.70
   1 -10  -8   27.70    1.64
   1  11   0   39.91    3.13
  -1  11   0   41.65    3.27
  -1  11   1   84.55    4.43
   1  11   1   82.89    4.37
  -1  11   1   84.35    9.64
   1  11  -1   84.85    4.51
  -1  11  -1   84.40    4.56
   1  11   1   74.94    8.90
  -1  11   2   -0.88    0.87
   1  11  -2    0.19    1.04
   1  11  -2   -0.07    1.18
  -1  11  -2    0.56    0.99
  -1  11  -3    0.94    0.98
   1  11  -3    2.84    1.04
   1  11  -3    1.40    1.34
  -1  11  -4    1.88    1.41
   1  11  -4    1.96    1.13
   1  11  -4    2.23    1.37
  -1  11  -4    1.18    0.96
   1 -11  -5   10.82    1.78
  -1  11  -5    9.74    1.89
   1  11  -5    9.59    1.87
  -1  11  -6   11.83    1.78
  -1 -11  -6   12.84    1.67
   1  11  -6   11.82    1.79
  -1 -11  -7   57.13    3.10
   1 -11  -7   53.80    2.98
   1 -11  -7   43.58    2.37
  -1 -11  -7   45.12    2.14
  -1  12   0    0.08    0.96
   1  12   0   -0.25    1.06
   1  12   1  101.45    4.83
  -1  12  -1   94.86    4.86
   1  12  -1  111.72    5.04
  -1  12   1  100.97    4.90
   1  12  -1   98.44    4.92
  -1  12  -2    1.21    1.03
  -1  12   2    1.10    0.90
   1  12  -2    0.83    1.17
   1  12  -2   -0.23    0.88
   1  12   2   -1.39    0.87
  -1  12  -3    2.33    1.25
   1  12  -3    1.77    1.24
  -1  12  -3    1.21    1.12
   1  12  -3    2.24    1.34
   1  12  -4    0.67    1.16
  -1  12  -4   -0.41    0.98
  -1  12  -4   -0.09    1.28
   1  12  -4   -0.82    1.06
  -1  12  -5   94.08    4.46
   1  12  -5  101.93    4.66
   1  12  -6    0.75    0.93
   1 -12  -6    0.37    0.58
  -1  12  -6    0.52    0.88
   1 -12  -7   21.95    1.52
  -1 -12  -7   22.99    1.59
   1  13   0    3.63    1.39
  -1  13   0    4.32    1.39
  -1  13  -1   -0.06    1.08
  -1  13   1    0.85    1.18
   1  13  -1   -0.04    1.06
   1  13   1    0.20    0.83
  -1  13  -2    1.06    1.16
  -1  13   2    3.04    1.09
   1  13  -2    3.77    1.35
   1  13   2    5.33    1.30
   1  13  -2    1.89    1.14
  -1  13  -2    3.22    1.44
   1  13  -3    4.76    1.42
  -1  13  -3    4.14    1.42
  -1  13  -3    5.66    1.41
   1  13  -3    4.06    1.51
   1  13  -4    7.55    1.46
   1  13  -4    9.67    1.72
  -1  13  -4    6.55    1.51
  -1  13  -4    8.40    1.39
  -1  13  -5    3.60    1.12
   1  13  -5    3.44    1.12
  -1 -13  -6   79.38    3.12
  -1  13  -6   83.31    2.97
   1  14   0   -0.19    1.04
  -1  14   0    0.43    1.09
   1  14  -1    9.85    1.85
  -1  14   1    8.11    1.60
   1  14   1    6.26    1.46
  -1  14  -1    7.97    1.67
  -1  14  -1   11.24    1.53
   1  14  -2   10.56    1.88
  -1  14  -2   18.07    2.01
  -1  14  -2   11.52    1.79
  -1  14   2   19.08    1.84
   1  14  -2   19.48    1.97
  -1  14  -3    0.60    0.88
   1  14  -3    0.04    0.91
   1  14  -3   -0.13    0.87
  -1  14  -3   -1.91    1.05
  -1  14  -4    8.43    1.21
   1  14  -4    7.35    1.30
  -1  14  -4    7.47    1.40
  -1  14  -5   43.62    2.24
  -1  15   0    0.43    0.87
   1  15   0    1.54    0.95
   1  15   1    8.84    1.33
  -1  15  -1    7.60    1.49
   1  15  -1    7.95    1.45
  -1  15   1    8.37    1.34
   1  15  -2    4.32    1.19
  -1  15  -2    5.85    1.10
  -1  15  -2    4.22    1.12
  -1  15  -3   59.59    2.75
  -1  15  -3   58.08    2.82
   1  15  -3   55.81    2.84
   1  15  -3   56.28    2.52
  -1  15  -4    0.44    0.52
   1  16   0    0.21    0.62
  -1  16   0   -0.23    0.62
  -1  16  -1    0.70    0.75
   1  16  -1    0.69    0.76
  -1  16   1   -0.01    0.43
  -1  16  -2   22.27    1.66
   2   0   0   50.33    2.23
   2   0  -1    0.58    1.12
   2   0  -2  706.61   13.14
   2   0  -3    1.32    1.30
   2   0  -4   28.98    3.82
  -2   0   4   36.17    3.86
   2   0  -5   -2.17    1.76
   2   0   6   62.39    7.53
  -2   0  -7   -1.50    1.00
   2   0  -7   -0.16    0.66
   2   0  -8    4.47    1.31
  -2   0  -8    4.64    1.52
  -2   0  -9    0.48    0.87
   2   1   0   -0.03    0.49
   2  -1   0   -0.37    0.61
  -2   1   1 2698.54   13.99
   2   1   1 2711.69   21.47
   2   1  -1 2679.68   21.52
   2  -1  -2  468.08   10.80
  -2   1   2  470.78    8.57
   2  -1  -3    1.79    1.28
  -2   1   3    2.06    1.19
  -2   1  -3    0.57    0.26
   2   1  -3    1.31    1.30
   2   1   4   -1.32    1.94
   2   1  -4    1.40    1.70
  -2   1   4   -0.63    1.20
   2  -1  -4   -4.20    1.80
   2   1   5   23.72    4.62
   2   1  -5   29.75    4.29
   2  -1   6   -2.23    2.55
  -2  -1  -6    4.36    1.20
   2   1   6   -3.19    2.76
  -2  -1  -6    1.75    1.12
  -2   1  -7   82.08    4.47
  -2  -1  -7   80.57    4.63
  -2  -1  -7   79.77    4.57
   2  -1  -8    7.99    1.57
  -2   1  -8    8.36    1.62
  -2  -1  -8    7.27    1.73
  -2   1  -9    0.46    0.54
  -2  -1  -9    2.10    1.03
   2   2   0   38.50    2.62
   2  -2   1  488.54    5.52
  -2   2   1  488.42    8.40
   2   2   1  507.94   10.40
   2   2  -1  491.61    9.24
   2   2   2  208.60    8.08
   2   2  -2  203.78    7.18
  -2   2   2  207.75    6.26
   2   2   3  438.01   13.71
  -2   2   3  448.47   11.23
   2   2   4    9.31    2.77
  -2   2   4   13.38    2.58
   2   2  -5    7.14    2.61
   2   2   5   10.86    3.59
  -2  -2  -6   24.76    2.46
   2   2   6   29.42    5.32
  -2  -2  -6   25.91    2.57
  -2   2  -6   24.46    2.45
   2  -2  -6   22.44    2.57
  -2  -2  -7  173.65    6.81
  -2   2  -7  181.43    6.45
  -2  -2  -7  178.85    6.84
   2  -2  -7  180.51    6.98
  -2   2  -8    0.88    0.93
  -2  -2  -8    0.40    0.99
   2  -2  -8   -0.32    1.16
   2  -2  -9    9.50    1.49
  -2  -2  -9    8.78    1.55
   2   3   0   -0.08    1.24
  -2   3   0    0.93    1.30
  -2   3   1  191.14    6.39
   2   3   1  193.99    7.16
   2   3  -1  180.51    6.86
   2   3   2  294.54   10.20
   2   3  -2  303.11    8.75
  -2   3   2  313.09    8.84
   2   3   3  244.87   10.63
  -2   3   3  261.86    9.14
   2   3   4    6.61    2.99
  -2   3   4    3.92    1.69
   2   3  -4    6.95    2.39
   2   3   5   14.70    3.73
   2   3  -5   13.26    3.24
  -2  -3  -6   -0.75    0.97
   2  -3  -6    1.93    1.07
  -2  -3  -7    2.25    1.22
  -2  -3  -7    1.69    1.18
   2  -3  -7    1.96    1.28
  -2  -3  -8   33.47    2.97
   2  -3  -8   33.75    3.03
  -2  -3  -8   33.95    3.06
  -2  -3  -9    1.57    1.18
   2  -3  -9    3.59    1.17
  -2   4   0  256.05    8.88
   2   4   0  266.41    8.86
  -2   4   1    4.00    1.63
   2   4   1    2.07    1.51
   2   4  -1    1.36    1.74
   2   4   2  184.80    8.65
   2   4  -2  200.11    7.33
  -2   4   2  196.00    7.96
  -2   4   3  396.94   12.40
   2   4   3  381.78   13.92
  -2   4   4   43.00    4.84
   2   4  -4   44.53    5.49
   2   4   4   43.68    5.64
   2   4  -5   39.66    5.65
   2   4   5   33.31    5.99
   2   4   6    2.56    2.51
   2  -4  -6    4.88    1.39
   2   4  -6    4.13    1.42
  -2  -4  -6    5.13    1.53
   2  -4  -7   47.39    3.53
   2  -4  -7   42.74    3.67
  -2  -4  -7   42.46    3.55
  -2  -4  -7   40.48    3.42
  -2  -4  -8    0.46    1.14
  -2  -4  -8    0.77    1.20
   2  -4  -8    1.70    1.33
  -2  -4  -9   33.01    2.46
   2  -4  -9   36.50    2.63
   2   5   0    2.27    1.89
  -2   5   0   -0.47    1.80
   2   5  -1  722.39   17.46
  -2   5   1  705.57   16.11
   2   5   1  699.35   16.87
  -2   5   2    1.01    1.46
   2   5   2    3.18    2.20
   2   5  -2    3.75    1.10
  -2   5   3    0.07    1.22
   2   5   3    0.92    2.20
   2   5   4    1.87    1.95
  -2   5   4    0.84    1.63
   2   5  -5  118.06    9.68
   2   5   5  117.07    9.85
   2   5   6    5.60    2.32
   2  -5  -6    2.21    1.24
   2   5  -6    3.24    1.33
  -2  -5  -7    2.62    1.40
   2  -5  -7    2.08    1.07
  -2  -5  -7    0.68    1.11
  -2   5  -7    1.37    0.99
   2  -5  -7    2.53    1.46
  -2  -5  -8    2.60    1.29
   2  -5  -8    0.92    1.24
   2  -5  -8    1.80    1.06
  -2  -5  -8    1.22    1.12
  -2  -5  -9   80.19    3.55
   2  -5  -9   79.79    3.74
   2   6   0  254.56   10.98
  -2   6   0  266.34   11.31
   2   6  -1   13.13    3.13
  -2   6   1   12.96    2.86
   2   6   1   10.52    3.21
  -2   6   2    4.27    2.38
   2   6   2    6.41    2.76
  -2   6   3   42.18    4.97
   2   6   3   37.52    5.41
   2   6   4    9.56    3.43
  -2   6   4   16.16    3.46
   2  -6  -5   25.68    2.77
   2   6  -5   29.63    2.82
  -2  -6  -5   25.48    2.56
   2   6  -5   28.27    4.99
  -2   6  -5   28.34    2.69
  -2   6  -5   26.38    2.63
   2   6   5   29.32    5.34
   2  -6  -6   26.90    3.02
   2   6  -6   29.80    2.88
  -2   6  -6   30.50    3.02
  -2   6  -6   29.72    2.72
   2  -6  -7   75.22    4.84
  -2  -6  -7   78.27    4.57
  -2  -6  -7   77.65    4.71
   2  -6  -7   72.28    4.51
  -2  -6  -8   -1.50    1.26
   2  -6  -8    1.03    0.98
   2  -6  -8   -3.34    1.51
  -2  -6  -8   -0.23    1.15
   2  -6  -9   26.11    2.14
  -2  -6  -9   26.17    1.98
   2   7   0    0.32    1.77
  -2   7   0   -3.22    2.27
   2   7  -1  146.48    9.61
  -2   7   1  167.95    9.79
   2   7   1  161.23    9.78
  -2   7   2    9.55    3.01
   2   7   2    9.98    3.01
   2   7   3   29.79    4.99
  -2   7   3   32.20    4.65
  -2   7   4   76.24    7.88
   2   7   4   76.84    8.14
   2   7  -5  113.08    5.31
   2  -7  -5  121.94    5.93
  -2   7  -5  122.35    5.60
  -2   7  -5  129.49    5.38
   2   7   5  120.87   10.94
  -2  -7  -5  117.41    5.47
   2   7  -5  133.12   11.57
  -2   7  -6    3.43    1.41
  -2   7  -6    4.54    1.38
   2   7  -6    1.54    1.46
   2  -7  -6    1.87    1.29
   2  -7  -7    2.25    1.53
  -2  -7  -7    3.16    1.35
  -2  -7  -7    3.86    1.42
  -2  -7  -8   32.97    2.82
   2  -7  -8   32.39    2.96
  -2  -7  -8   33.91    2.75
   2  -7  -8   35.63    2.82
   2  -7  -9   13.63    1.49
  -2  -7  -9   15.99    1.43
  -2   8   0   -1.17    1.77
   2   8   0    0.99    2.11
  -2   8   1   73.19    7.17
   2   8   1   74.37    7.14
   2   8  -1   65.52    6.97
   2   8   2   76.29    7.68
  -2   8   2   74.17    7.22
   2   8   3  379.39   17.62
  -2   8   3  361.93   16.28
  -2  -8  -4    1.23    0.68
   2   8   4    4.35    2.93
   2   8  -4    1.83    1.25
   2  -8  -4   -0.12    0.85
   2   8  -4    1.24    0.86
  -2   8   4    1.26    2.85
  -2   8  -4    0.00    1.04
  -2   8  -5   65.09    3.90
  -2  -8  -5   57.85    3.92
   2   8  -5   62.31    4.09
   2  -8  -5   60.94    4.26
  -2   8  -5   58.88    4.04
   2   8  -6    5.62    1.83
   2  -8  -6    3.41    1.41
  -2   8  -6    2.97    1.39
  -2  -8  -6    2.70    1.09
  -2   8  -7   10.37    1.70
   2  -8  -7    8.07    1.84
  -2  -8  -7    5.39    1.51
  -2  -8  -7    6.59    1.81
   2  -8  -8   -0.63    1.16
  -2  -8  -8    0.11    0.88
  -2  -8  -8   -0.08    1.03
   2  -8  -8   -1.52    0.97
   2   9   0   -5.80    2.71
  -2   9   1   58.34    7.09
   2   9   1   52.38    6.68
  -2   9   2    6.22    3.18
   2   9   2    0.08    1.55
  -2   9  -3    0.83    0.91
   2   9  -3    1.74    1.03
   2   9  -3    2.06    1.03
  -2   9   3    2.79    2.08
  -2   9  -3    3.41    1.27
   2  -9  -3    1.94    1.22
   2   9   3    0.47    1.17
  -2   9  -4   70.76    4.01
   2   9  -4   71.06    4.11
   2   9   4   71.40    8.39
  -2   9   4   66.79    7.95
  -2   9  -4   72.83    4.23
   2  -9  -4   72.90    4.52
   2   9  -4   64.54    4.15
   2   9  -5   93.52    5.00
   2  -9  -5   98.19    5.36
  -2   9  -5   96.46    5.15
  -2   9  -5  111.89    5.13
  -2  -9  -5  108.06    5.21
   2   9  -6   12.05    2.06
   2  -9  -6   11.03    2.06
  -2   9  -6   11.84    2.05
  -2  -9  -6   11.29    1.86
  -2  -9  -7   16.46    1.95
  -2   9  -7   14.51    1.86
  -2  -9  -7   13.53    2.17
   2  -9  -7   15.70    2.18
  -2  -9  -8    5.46    1.20
   2  -9  -8    4.71    1.16
  -2  -9  -8    5.85    1.01
   2  10   0  186.25    6.34
  -2  10   0  183.84    6.36
   2  10   0  204.20   13.86
   2  10  -1    9.34    1.69
   2  10   1    8.92    1.38
  -2  10   1   10.64    1.83
   2  10   1    7.95    2.71
  -2  10   1    8.43    3.12
  -2  10  -1   10.51    1.73
   2  10  -2    4.70    1.40
   2  10   2   -0.96    2.38
  -2  10   2    2.82    1.27
   2  10  -2    5.33    1.53
  -2  10  -2    6.25    1.59
  -2  10   2    0.55    2.14
  -2  10   3   25.85    5.42
   2  10  -3   30.23    2.94
  -2  10  -3   33.29    2.93
   2 -10  -3   30.20    2.91
   2  10  -3   29.38    2.76
   2  10   3   37.58    6.26
   2 -10  -4    0.81    1.06
   2  10  -4    0.59    1.03
  -2  10  -4    2.92    1.01
   2  10  -4    0.12    1.15
   2 -10  -5   73.89    4.54
  -2  10  -5   63.24    4.14
   2  10  -5   65.56    4.19
   2 -10  -6    9.70    1.80
  -2  10  -6   11.03    1.89
   2  10  -6   14.57    2.12
  -2 -10  -6   15.04    1.85
  -2 -10  -7    1.71    1.13
  -2 -10  -7    3.32    0.91
  -2  10  -7    3.82    1.06
   2 -10  -7    3.98    1.31
   2 -10  -8   -0.88    0.53
  -2 -10  -8    0.43    0.59
   2  11   0   -0.72    1.14
  -2  11   0    1.19    1.03
  -2  11  -1  410.97    9.87
   2  11  -1  411.28    9.82
   2  11   1  415.22   20.52
  -2  11   1  404.74    9.63
   2  11   1  398.36    9.43
  -2  11   2   17.97    2.14
   2  11  -2   16.42    2.20
   2  11  -2   15.63    2.19
  -2  11  -2   17.84    2.21
   2  11  -3   48.46    3.56
  -2  11  -3   57.39    3.69
   2  11  -3   53.66    3.74
   2  11  -4    5.83    1.65
   2 -11  -4    6.44    1.51
  -2  11  -4    6.81    1.52
  -2  11  -4    5.55    1.57
   2  11  -4    4.87    1.46
   2  11  -5   55.12    3.71
  -2  11  -5   50.28    3.55
   2 -11  -5   57.69    3.75
   2 -11  -6   -0.93    0.93
  -2  11  -6    0.04    0.98
   2  11  -6    0.42    1.04
   2 -11  -7    9.72    1.35
   2 -11  -7    8.11    1.19
  -2 -11  -7   10.41    1.50
   2  12   0   59.18    3.84
  -2  12   0   57.57    3.82
  -2  12  -1   26.44    2.73
   2  12   1   27.07    2.60
   2  12  -1   26.46    2.78
  -2  12   1   23.14    2.50
   2  12  -2    1.05    1.24
  -2  12  -2    0.92    1.00
   2  12  -2    4.44    1.52
  -2  12   2    3.87    1.17
   2  12  -3   68.90    4.11
   2  12  -3   72.74    4.26
  -2  12  -3   71.09    4.09
  -2  12  -4    0.89    0.94
   2  12  -4    1.49    1.33
   2  12  -4   -0.09    0.95
  -2  12  -4    0.44    1.23
   2 -12  -5   21.21    1.99
  -2  12  -5   18.59    2.16
   2  12  -5   19.90    2.23
  -2 -12  -6    1.32    1.02
  -2  12  -6   -0.16    0.78
  -2 -12  -7   30.83    1.73
  -2  13   0   -0.19    1.02
   2  13   0   -1.35    1.18
   2  13   1   18.18    2.23
  -2  13  -1   19.05    2.35
   2  13  -1   14.77    2.26
  -2  13   1   18.29    2.20
   2  13  -2   27.50    2.83
  -2  13   2   31.43    2.70
   2  13  -2   31.25    2.73
  -2  13  -2   27.23    2.68
  -2  13  -3    7.34    1.60
   2  13  -3    9.68    1.73
  -2  13  -3    5.58    1.65
   2  13  -3    7.75    1.79
  -2  13  -4   10.88    1.83
  -2  13  -4   13.06    1.64
   2  13  -4   12.15    1.78
  -2  13  -5    0.26    0.89
   2  13  -5    1.04    0.99
  -2 -13  -6    6.16    1.00
  -2  13  -6    7.52    1.02
  -2  14   0   41.09    3.06
   2  14   0   40.79    3.14
   2  14  -1   40.59    3.17
  -2  14   1   36.41    2.74
  -2  14  -1   47.74    3.02
  -2  14  -1   43.39    3.15
   2  14   1   41.50    2.94
   2  14  -2    2.72    0.97
  -2  14   2    1.28    0.92
  -2  14  -2    1.21    1.07
  -2  14  -2   -0.02    0.85
   2  14  -2    0.85    1.13
  -2  14  -3   36.49    2.69
   2  14  -3   37.19    2.55
  -2  14  -3   38.30    2.66
   2  14  -3   38.80    2.79
   2  14  -4    0.42    0.73
  -2  14  -4   -0.25    0.54
  -2  14  -4    0.68    0.81
  -2 -14  -5    0.30    0.54
  -2  14  -5   -0.03    0.64
  -2  15   0    0.16    0.84
   2  15   0    0.63    0.91
  -2  15   1   42.56    2.62
  -2  15  -1   44.26    2.86
   2  15   1   48.35    2.78
   2  15  -1   45.08    2.92
   2  15  -2    0.23    0.88
  -2  15  -2    0.80    0.64
  -2  15   2    0.31    0.47
  -2  15  -2   -0.02    0.84
  -2  15  -3    5.80    1.08
  -2  15  -3    6.48    1.04
  -2  15  -4    1.26    0.58
  -2  16   0    3.80    0.89
  -2  16   1    7.06    0.97
  -2  16  -1    8.70    1.19
  -2  16  -2    1.66    0.61
   3   0   0    0.63    0.94
   3   0   1    2.48    0.62
   3   0  -2   19.10    2.81
  -3   0   2   25.72    1.53
   3   0  -3    0.42    1.86
  -3   0   3    3.57    1.10
   3   0  -4  226.03   10.61
   3   0  -5    4.29    2.06
  -3   0  -6  259.55    7.80
  -3   0  -6  253.91    7.68
   3   0   6  248.26   15.43
  -3   0  -7   -0.02    0.98
  -3   0  -8  365.52    9.20
  -3   0  -9    0.85    1.05
   3   1   0  365.46    6.47
   3  -1   0  351.68    7.52
   3  -1   0  351.86    7.92
   3   1   1 1791.17   19.17
   3   1  -1 1766.85   20.73
   3   1  -2  197.29    8.05
  -3   1   2  203.22    4.64
   3   1  -2  189.55    7.73
   3  -1  -2  187.34    7.60
   3   1  -3   47.27    4.74
  -3   1   3   44.08    3.02
   3  -1  -3   34.88    4.08
   3  -1  -4   34.67    4.54
   3   1   4   29.74    4.69
   3   1  -4   29.76    4.29
   3   1  -5    3.51    1.85
   3   1   5    0.78    1.67
  -3  -1  -6  188.80    6.67
   3  -1   6  170.05   12.92
   3  -1  -6  180.49    6.63
  -3   1  -6  186.19    6.46
  -3  -1  -6  180.22    6.65
   3   1   6  169.95   12.79
  -3  -1  -7   83.45    4.70
   3  -1  -7   91.71    4.88
  -3   1  -7   87.49    4.69
  -3  -1  -7   82.22    4.66
   3  -1  -8    6.43    1.45
  -3  -1  -8    8.56    1.66
  -3   1  -8    9.81    1.82
  -3  -1  -9   14.11    1.72
  -3   1  -9   11.31    1.48
   3   2   0    0.31    0.92
   3   2  -1  212.27    6.00
   3   2   1  207.56    7.19
   3  -2   1  207.83    5.16
  -3   2   1  213.20    5.44
   3   2   2  124.05    6.61
   3   2  -2  111.53    6.27
  -3   2   2  118.44    4.43
   3   2  -3  403.31   13.24
  -3   2   3  399.32    9.63
   3   2   4   21.65    4.01
   3   2  -4   25.85    4.09
   3   2  -5  114.59    8.75
   3   2   5  105.32    9.11
  -3   2  -6   12.90    1.81
   3   2   6   13.92    3.92
   3  -2  -6   13.91    2.11
  -3  -2  -6   11.89    1.96
  -3  -2  -6   12.11    1.93
  -3  -2  -7   35.21    3.21
  -3   2  -7   40.20    3.17
   3  -2  -7   39.64    3.42
  -3  -2  -7   38.17    3.32
  -3   2  -8   10.41    1.66
   3  -2  -8   10.06    1.72
  -3  -2  -8   11.46    1.91
   3  -2  -9    0.22    0.47
  -3   2  -9    1.20    0.56
  -3  -2  -9    0.15    0.96
   3   3   0  378.22    9.39
  -3   3   1   35.23    2.84
   3   3   1   32.10    3.24
   3   3  -1   32.06    3.16
   3   3  -2   50.96    4.41
  -3   3   2   62.03    3.87
   3   3   2   57.89    4.95
   3   3   3   42.51    4.96
  -3   3   3   47.59    3.87
   3   3  -4  592.05   18.57
   3   3   4  567.04   18.92
  -3   3   4  590.06   15.06
   3   3   5   22.30    4.61
   3   3  -5   28.50    4.51
  -3   3  -6  298.98    8.06
  -3  -3  -6  303.62    8.58
   3  -3  -6  298.04    9.01
   3   3   6  293.75   16.71
  -3  -3  -6  281.57    8.57
  -3  -3  -7   10.00    1.92
   3  -3  -7   12.33    2.14
  -3  -3  -7    9.00    1.91
  -3   3  -7   12.03    1.91
  -3   3  -8   11.24    1.64
   3  -3  -8    8.34    1.65
  -3  -3  -8   10.62    1.92
  -3  -3  -8   10.82    1.87
   3  -3  -9    5.66    1.21
  -3  -3  -9    1.37    1.04
   3   4   0   -1.33    1.34
   3   4  -1   81.53    5.44
  -3   4   1   73.95    4.74
   3   4   1   81.72    5.44
   3   4   2  694.54   17.23
   3   4  -2  724.76   16.75
  -3   4   2  709.45   14.71
  -3   4   3   30.44    3.41
   3   4   3   30.31    4.62
   3   4  -4  344.00   14.90
   3   4   4  337.56   15.13
  -3   4   4  371.00   12.88
   3   4  -5   23.30    4.35
   3   4   5   18.70    4.65
  -3  -4  -6    0.15    0.97
   3   4   6   -0.57    2.11
  -3  -4  -6    0.69    0.96
   3  -4  -6    0.01    1.03
  -3  -4  -7   12.25    2.00
   3  -4  -7   14.41    2.32
  -3  -4  -7   11.85    2.03
  -3   4  -8   61.75    3.49
  -3  -4  -8   53.98    3.65
  -3  -4  -8   51.74    3.65
  -3  -4  -9    0.09    0.99
   3  -4  -9   -1.82    1.06
   3   5   0  121.43    6.92
  -3   5   1   26.65    3.43
   3   5  -1   28.54    3.72
   3   5   1   24.65    3.59
  -3   5   2    1.51    1.45
   3   5   2    1.50    2.15
   3   5  -2   -2.18    1.50
  -3   5   3   38.00    4.21
   3   5   3   47.15    5.77
   3   5   4    0.12    1.93
   3   5  -4    2.49    1.90
   3  -5  -5    4.14    1.30
   3   5   5   -5.53    2.92
  -3  -5  -6   15.82    2.30
   3   5   6   17.04    4.66
  -3  -5  -6   16.01    2.27
   3  -5  -6   17.80    2.51
  -3  -5  -7    0.19    0.98
   3  -5  -7   -0.03    1.09
  -3   5  -7    1.73    1.11
   3  -5  -7    1.00    0.97
  -3  -5  -7    0.38    1.04
  -3   5  -8   -0.60    0.61
  -3  -5  -8    0.91    1.25
  -3  -5  -8    0.20    1.18
  -3  -5  -9    0.80    0.94
   3  -5  -9    0.43    1.02
   3   6   0    1.44    1.71
   3   6   1   13.48    3.28
  -3   6   1   13.62    2.75
   3   6  -1   15.21    3.31
  -3   6   2  848.98   19.93
   3   6   2  801.09   21.52
   3   6  -2  844.48   19.57
  -3   6   3   40.18    4.67
   3   6   3   42.85    5.78
   3   6   4  150.83   10.95
   3  -6  -5   10.95    2.05
   3   6  -5   11.24    1.88
  -3   6  -5   11.44    1.76
   3   6  -5   14.22    4.58
   3   6   5    3.23    3.06
  -3  -6  -6   -1.91    1.15
   3  -6  -6    0.72    1.29
   3   6  -6    2.55    1.45
  -3   6  -6    1.50    1.12
  -3   6  -6   -1.03    0.99
  -3  -6  -7    1.59    1.21
   3  -6  -7    2.39    1.34
   3  -6  -7    1.32    1.35
  -3  -6  -7    2.32    1.29
  -3   6  -7    1.06    1.17
  -3  -6  -8   34.80    2.97
  -3  -6  -8   36.24    2.88
  -3  -6  -9   19.60    1.67
   3  -6  -9   18.22    1.79
   3   7   0  181.18   10.23
   3   7   1  288.45   13.19
   3   7  -1  300.20   13.57
  -3   7   1  297.72   13.16
  -3   7   2   -0.35    1.73
   3   7   2   -0.36    1.49
   3   7   3    5.09    2.65
  -3   7   3    8.02    2.72
   3  -7  -4  264.36    8.44
   3   7  -4  281.15    7.94
   3   7   4  271.89   15.38
  -3   7  -5   19.03    2.27
   3   7  -5   18.08    2.33
   3  -7  -5   19.85    2.63
   3   7  -5   24.80    5.40
   3   7   5   21.29    4.91
   3   7  -6  158.91    6.46
   3  -7  -6  157.04    7.04
  -3   7  -6  171.50    6.77
  -3   7  -6  178.34    6.41
  -3  -7  -6  160.30    6.37
   3  -7  -7   16.08    2.48
  -3   7  -7   19.91    1.99
  -3  -7  -7   18.65    2.48
  -3  -7  -7   21.85    2.54
  -3  -7  -8    1.44    1.11
  -3  -7  -8    1.31    1.14
  -3  -7  -9    0.13    0.52
   3  -7  -9   -0.03    0.60
   3   8   0   -0.78    2.35
   3   8   1  179.21   11.27
  -3   8   1  171.76   10.86
   3   8  -1  169.64   11.03
   3   8   2   26.77    4.86
  -3   8   2   27.72    4.88
   3   8   3   53.05    6.78
  -3   8   3   47.64    6.20
   3   8   4    2.35    1.53
   3  -8  -4    0.15    1.19
   3   8  -4    0.30    1.10
  -3   8  -4    0.46    0.92
   3   8  -4   -0.68    0.95
  -3   8  -5  119.05    5.32
   3   8  -5  121.69    5.62
   3  -8  -5  108.77    5.81
  -3  -8  -6    7.45    1.63
   3   8  -6    4.84    1.69
   3  -8  -6    7.58    1.90
  -3   8  -6    9.13    1.82
  -3   8  -6    5.57    1.48
  -3  -8  -7    2.45    1.13
  -3  -8  -7    0.68    1.19
   3  -8  -7    2.86    1.61
  -3   8  -7    3.93    1.14
  -3  -8  -8   13.04    1.57
  -3  -8  -8   11.93    1.71
   3  -8  -8   11.54    1.82
   3   9   0   96.04    8.73
  -3   9   1    8.93    3.02
   3   9   1   13.95    3.34
   3   9   2   47.02    6.66
  -3   9   2   46.73    6.35
  -3   9   3    2.11    2.44
  -3   9  -3    8.96    1.69
   3   9  -3    5.87    1.39
   3   9  -3    7.44    1.62
  -3   9  -3    6.90    1.61
   3   9   3    2.33    2.96
   3   9  -4   46.85    3.64
   3  -9  -4   46.22    3.82
  -3   9  -4   49.95    3.65
   3   9  -4   51.99    3.64
  -3  -9  -5    6.09    1.39
   3  -9  -5    5.04    1.50
  -3   9  -5    3.15    1.39
   3   9  -5    5.29    1.54
  -3   9  -5    4.84    1.70
   3   9  -6   92.85    4.82
   3  -9  -6   88.74    5.03
  -3   9  -6   92.04    4.72
  -3   9  -6   97.71    4.47
  -3  -9  -6  101.44    4.73
   3  -9  -7    8.86    1.82
  -3  -9  -7    8.45    1.48
  -3  -9  -7    6.53    1.60
  -3   9  -7    8.38    1.39
   3  -9  -8   -0.43    0.80
  -3  -9  -8    0.24    0.83
  -3  -9  -8    0.01    0.52
   3  10   0    0.22    0.98
  -3  10   0   -0.35    0.74
   3  10   0    0.14    2.00
   3  10   1    2.10    1.15
   3  10   1    4.05    1.98
  -3  10  -1    3.39    1.12
   3  10  -1    4.68    1.34
  -3  10   1    3.76    1.22
  -3  10  -2  154.78    5.98
  -3  10   2  184.04    6.26
   3  10  -2  181.48    6.44
  -3  10   2  157.95   12.22
   3  10   2  197.33   13.56
   3  10  -2  190.99    6.69
   3  10  -3  224.65    7.39
   3 -10  -3  219.03    7.78
   3  10  -3  215.96    7.25
  -3  10  -3  225.83    7.22
  -3  10  -4   11.75    1.78
   3  10  -4   14.59    2.23
   3 -10  -4   14.53    2.26
   3  10  -4   13.30    2.11
   3 -10  -5   29.75    2.98
   3  10  -5   29.37    3.00
  -3  10  -5   26.68    2.88
   3 -10  -6   38.96    3.20
  -3  10  -6   37.43    2.88
  -3 -10  -6   41.94    2.81
  -3 -10  -7    0.85    0.58
  -3 -10  -7    1.70    1.14
   3 -10  -7    1.08    1.00
  -3  10  -7    0.43    0.36
  -3 -10  -8   91.50    2.86
   3 -10  -8   74.08    2.52
   3  11   0   87.39    9.15
   3  11   0   88.08    4.57
  -3  11   0   86.13    4.59
  -3  11  -1   92.88    4.77
   3  11   1   86.54    4.45
  -3  11   1   90.06    4.66
   3  11  -1   85.55    4.62
   3  11   1   90.23    9.63
  -3  11  -2    0.66    1.23
  -3  11   2    2.68    1.11
   3  11  -2    2.37    1.19
   3  11  -2    2.21    1.24
   3  11  -3   95.91    4.91
   3 -11  -3  111.66    5.40
   3  11  -3  100.63    5.06
  -3  11  -3   99.51    4.84
  -3  11  -4   61.56    3.67
   3 -11  -4   58.13    3.91
   3  11  -4   56.11    3.78
   3  11  -4   52.64    3.63
  -3  11  -5   35.06    3.02
   3 -11  -5   37.73    3.06
   3  11  -5   39.04    3.19
  -3 -11  -6   19.11    2.18
   3 -11  -6   20.45    2.11
  -3  11  -6   19.88    2.07
  -3 -11  -7    0.30    0.81
   3 -11  -7   -0.55    0.69
   3 -11  -7    0.78    0.67
  -3  12   0    0.52    0.94
   3  12   0    0.49    0.95
  -3  12  -1   33.15    2.99
   3  12   1   33.92    2.76
  -3  12   1   31.15    2.83
   3  12  -1   28.49    2.90
  -3  12   2    0.12    1.00
   3  12  -2    0.08    1.05
   3  12  -2    1.20    1.03
  -3  12  -2    0.86    1.00
  -3  12  -3   10.69    1.81
   3  12  -3    8.95    1.89
   3  12  -3    8.73    1.72
  -3  12  -4    0.75    0.92
   3  12  -4    0.83    1.26
  -3  12  -4    0.55    1.33
   3 -12  -4    1.39    0.86
   3 -12  -5    3.05    0.98
  -3  12  -5    1.13    1.07
   3  12  -5    0.82    1.09
  -3  12  -6    4.03    1.00
  -3 -12  -6    4.49    1.11
  -3  13   0   50.52    3.51
   3  13   0   49.67    3.52
  -3  13  -1    7.51    1.75
   3  13   1   10.10    1.88
   3  13  -1    7.57    1.80
  -3  13   1    9.39    1.72
  -3  13  -2   13.07    1.97
  -3  13   2   15.39    1.96
   3  13  -2   11.92    2.08
   3  13  -2   15.20    1.93
   3  13  -3    2.64    1.11
  -3  13  -3    1.72    1.28
  -3  13  -3    2.45    1.06
   3  13  -3    1.17    1.08
   3  13  -4   59.82    3.37
  -3  13  -4   62.95    3.19
  -3  13  -4   57.31    3.48
  -3  13  -5    3.48    1.11
  -3  13  -6  113.25    3.11
  -3 -13  -6  103.93    3.11
   3  14   0   -0.31    0.96
  -3  14   0    1.02    1.10
  -3  14   1    1.58    0.98
  -3  14  -1    0.06    1.17
   3  14  -1   -0.11    1.19
   3  14   1    1.01    0.91
  -3  14   2   30.64    2.33
  -3  14  -2   29.50    2.43
   3  14  -2   30.59    2.77
  -3  14  -2   31.28    2.59
   3  14  -3    0.16    0.56
  -3  14  -3    0.37    0.83
  -3  14  -3   -0.42    0.92
  -3  14  -4   -0.40    0.28
  -3  14  -4   63.96    3.10
  -3  14  -5    5.43    0.91
  -3  15   0    6.65    1.36
   3  15   0    9.08    1.43
  -3  15  -1   -0.87    0.97
  -3  15   1   -0.62    0.70
  -3  15  -1   -0.93    0.65
   3  15  -1    0.65    0.90
  -3  15  -2    1.16    0.86
  -3  15   2    2.78    0.69
  -3  15  -2    2.13    0.80
  -3  15  -3    1.29    0.66
  -3  15  -3    1.71    0.76
  -3  15  -4    0.91    0.49
  -3  16   0   -0.53    0.60
  -3  16  -1   -0.61    0.61
  -3  16   1    0.12    0.44
  -3  16  -2   42.68    2.02
   4   0   0 9999.00   44.46
   4   0  -1    0.06    1.14
   4   0  -1   -0.17    1.30
   4   0   1   -0.10    0.65
   4   0  -2  338.70   11.02
   4   0  -3    0.85    2.12
   4   0  -4   -0.22    1.97
   4   0  -5    2.55    2.16
   4   0   5   -1.77    1.84
  -4   0  -6    1.74    0.96
  -4   0  -6    0.94    0.75
   4   0   6    2.76    3.14
  -4   0  -7    0.37    1.06
  -4   0  -8   69.87    4.04
  -4   0  -9   -0.05    1.00
   4   1   0   -0.14    0.72
   4  -1   0   -0.48    1.30
   4  -1   0   -1.16    1.30
   4   1   0   -1.57    1.14
   4   1   1 1497.66   18.82
   4   1  -1 1463.43   20.21
   4   1   1 1488.41   13.97
   4  -1  -1 1507.10   20.38
   4  -1  -1 1457.96   21.75
   4   1  -1 1493.28   21.64
   4   1  -2   11.51    2.69
   4   1  -2    9.63    2.60
   4  -1  -2   12.15    2.59
   4  -1  -3   -0.23    1.89
   4   1  -3    2.48    2.06
   4   1  -4    0.76    1.73
   4   1   4    2.38    2.21
   4  -1  -4    2.19    2.05
   4   1   5   81.00    8.21
   4   1  -5   78.43    7.44
   4  -1  -6  161.38    6.32
   4  -1   6  141.95   12.07
   4   1   6  161.83   12.81
  -4   1  -6  158.74    6.08
  -4  -1  -6  156.91    6.35
  -4  -1  -6  165.89    6.31
  -4   1  -7    7.15    1.73
   4  -1  -7    7.52    1.58
  -4  -1  -7    6.39    1.60
  -4   1  -8   37.33    2.97
  -4  -1  -8   34.76    3.00
  -4  -1  -9    6.31    1.37
  -4   1  -9    6.56    1.23
   4  -2   0   22.42    2.67
   4   2   0   23.38    2.16
   4   2  -1  384.16    7.93
   4   2   1  405.96   10.58
   4  -2   1  382.40    8.77
   4  -2  -2  114.47    6.81
   4   2  -2  116.49    6.83
   4   2  -2  111.28    6.89
   4   2   2  117.23    6.84
  -4   2   2  123.97    3.97
   4   2  -3  533.35   16.27
   4   2   3  491.33   15.82
   4   2  -4   34.33    4.89
   4   2   4   32.75    4.84
   4   2  -5    1.62    1.28
   4   2   5   -1.88    2.69
  -4   2  -6    1.04    1.10
   4  -2  -6   -0.21    0.69
  -4  -2  -6    0.14    0.89
  -4  -2  -6    0.63    0.87
  -4  -2  -7   11.11    1.99
  -4   2  -7   13.96    2.05
   4  -2  -7   13.81    2.16
  -4  -2  -7   12.92    2.11
  -4  -2  -8    7.04    1.68
  -4   2  -8    4.98    1.36
   4  -2  -8    4.63    1.37
  -4  -2  -9   93.72    3.91
  -4   2  -9  101.22    3.78
   4   3   0    0.53    0.70
   4   3  -1   48.03    3.77
   4   3   1   48.97    4.07
   4   3   2   52.38    4.94
  -4   3   2   55.21    3.41
   4   3  -2   51.20    4.88
   4   3  -3   -0.34    1.72
   4   3   3   -2.14    2.36
   4   3  -4  533.72   18.63
   4   3   4  515.35   18.69
   4   3   5   15.31    4.23
   4   3  -5   15.38    4.45
  -4  -3  -6    4.83    1.40
   4  -3  -6    6.44    1.58
  -4  -3  -6    5.37    1.56
  -4   3  -6    6.22    1.49
   4   3   6    5.47    3.90
  -4   3  -7   -1.74    1.06
  -4  -3  -7    1.59    1.26
  -4  -3  -7   -1.31    1.12
   4  -3  -7    1.99    1.24
  -4   3  -8   12.90    1.77
   4  -3  -8    8.27    1.72
  -4  -3  -8   11.58    1.99
   4  -3  -9    0.91    0.53
  -4   3  -9    1.17    0.45
   4   4   0   18.83    2.80
   4   4   1    2.24    1.74
  -4   4   1    1.69    1.34
   4   4  -1    1.64    1.07
   4   4   2   55.91    5.44
  -4   4   2   66.79    4.48
   4   4  -2   57.87    5.51
   4   4   3  129.26    8.86
   4   4  -4   60.36    6.91
   4   4   4   59.89    6.83
   4   4  -5   48.25    6.48
   4   4   5   55.02    7.13
  -4   4  -6   60.67    3.78
   4  -4  -6   58.14    4.31
  -4  -4  -6   57.82    4.05
  -4  -4  -6   58.14    3.94
  -4   4  -7   67.99    3.90
   4  -4  -7   60.87    4.32
  -4  -4  -7   62.29    4.20
  -4  -4  -7   61.26    4.04
  -4  -4  -8    2.20    1.26
  -4   4  -8    2.38    0.99
  -4  -4  -8    0.80    1.17
   4  -4  -9    2.73    0.96
  -4  -4  -9    9.35    1.45
   4   5   0    0.31    1.49
   4   5  -1  195.27    9.30
  -4   5   1  201.07    8.76
   4   5   2    1.69    2.33
  -4   5   2    6.63    1.82
   4   5  -2    4.50    2.00
   4   5   3   28.16    4.55
  -4   5   3   30.05    3.57
   4   5   4    8.88    2.93
   4   5  -4    5.76    2.87
   4   5  -5  190.28   13.38
   4   5   5  168.50   12.33
  -4  -5  -5  180.05    6.36
   4  -5  -5  181.40    7.22
   4   5  -5  182.97    6.48
  -4  -5  -6    0.54    0.96
   4  -5  -6    1.77    1.29
  -4  -5  -6   -0.23    1.05
  -4   5  -7   36.61    3.05
  -4  -5  -7   36.61    3.32
   4  -5  -7   34.32    3.36
  -4  -5  -7   36.12    3.19
  -4   5  -8   16.49    1.85
  -4  -5  -8   15.35    2.05
  -4  -5  -8   14.07    2.08
  -4  -5  -9   45.53    2.52
   4  -5  -9   42.30    2.57
   4   6   0   46.62    5.04
   4   6   1  102.59    7.50
   4   6  -1   99.62    7.26
  -4   6   1  108.94    7.28
   4   6   2   17.60    3.90
  -4   6   2   21.81    3.23
   4   6  -2   22.41    3.59
  -4   6   3  151.68    8.75
   4   6   3  138.27    9.84
   4   6   4   17.35    4.00
   4   6  -4   22.30    4.41
  -4  -6  -5    2.62    1.13
   4   6   5   -0.50    2.15
   4   6  -5    0.85    1.89
   4  -6  -5   -0.10    0.97
   4   6  -5    0.32    0.93
  -4   6  -5    1.12    0.83
   4  -6  -6   23.55    2.97
  -4   6  -6   25.70    2.68
  -4  -6  -6   24.76    2.79
  -4  -6  -6   22.90    2.53
   4  -6  -7   -0.21    1.32
  -4   6  -7    1.41    1.08
  -4  -6  -7    1.15    1.24
  -4  -6  -7   -1.33    1.21
  -4  -6  -8   33.44    2.79
  -4  -6  -8   31.75    2.57
  -4  -6  -9   18.96    1.53
   4  -6  -9   15.86    1.56
   4   7   0    1.81    1.03
   4   7   1   16.68    3.71
   4   7  -1   22.30    3.87
  -4   7   2  279.09   12.81
   4   7   2  269.04   13.81
   4   7   3    3.40    2.68
   4   7   4   47.68    6.90
  -4   7  -4   48.01    3.43
   4   7  -4   45.45    3.30
  -4  -7  -5    4.89    1.33
   4   7  -5    1.06    2.26
   4  -7  -5    4.77    1.67
   4   7   5    5.73    2.95
   4   7  -5    4.23    1.49
  -4   7  -5    5.32    1.54
  -4  -7  -6   -0.29    0.97
  -4   7  -6   -0.05    1.16
  -4   7  -6    0.60    1.01
   4  -7  -6    1.22    1.25
  -4  -7  -6   -1.12    1.17
  -4  -7  -7    2.57    1.16
  -4  -7  -7    1.42    1.34
  -4   7  -7    2.65    1.06
   4  -7  -7    4.35    1.21
   4  -7  -7    0.78    1.31
  -4  -7  -8   18.54    2.06
  -4  -7  -8   17.95    1.86
   4   8   0   39.02    5.41
   4   8   1   58.28    6.46
   4   8  -1   51.77    6.27
  -4   8   2   -2.06    1.80
   4   8   2    1.65    1.15
   4   8   3  141.98   11.25
   4   8  -3  148.63    5.73
  -4   8  -3  150.97    5.85
   4   8  -4    6.06    1.53
   4  -8  -4    6.54    1.84
  -4   8  -4    8.12    1.80
   4   8  -4    5.37    1.45
  -4  -8  -5   13.29    1.90
   4  -8  -5    9.46    2.06
   4   8  -5    9.41    2.03
  -4   8  -5   10.42    1.78
  -4  -8  -6   -0.49    0.93
   4  -8  -6   -1.10    1.41
  -4   8  -6   -1.84    1.20
  -4   8  -6    0.21    0.86
  -4  -8  -6   -0.20    1.13
  -4   8  -7   92.73    3.97
   4  -8  -7   90.21    5.03
   4  -8  -7   90.20    4.42
  -4  -8  -7   87.53    4.14
  -4  -8  -7   86.14    4.57
   4  -8  -8    0.21    1.07
  -4  -8  -8    1.87    0.87
  -4  -8  -8    0.93    0.96
   4   9   0   -2.69    1.69
   4   9   1  270.14   14.89
   4   9  -2  140.95    5.42
   4   9   2  134.77   11.07
   4   9  -2  148.13    5.77
  -4   9   2  145.79   10.76
  -4   9  -2  140.41    5.75
  -4   9   2  132.01    5.22
  -4   9  -2  146.83    5.56
   4   9   3   57.98    7.44
   4   9  -3   63.24    3.98
   4   9  -3   61.17    3.90
  -4   9  -3   60.07    3.94
  -4   9  -3   59.03    3.71
   4   9  -4   61.45    4.02
   4  -9  -4   60.49    4.45
  -4   9  -4   60.89    4.00
   4   9  -4   58.85    3.89
   4  -9  -5   37.52    3.58
   4   9  -5   39.40    3.40
  -4   9  -5   40.00    3.26
  -4  -9  -6    0.52    0.94
   4  -9  -6    0.21    1.26
  -4   9  -6    0.32    1.12
  -4   9  -6    0.19    0.84
  -4  -9  -6   -0.14    1.12
   4  -9  -7   11.99    1.93
  -4  -9  -7   15.22    1.52
  -4  -9  -7   13.49    1.91
   4  -9  -7   13.30    1.79
  -4  -9  -8   15.89    1.51
   4  -9  -8   11.52    1.40
   4  10   0   79.30    4.21
   4  10   0   79.85    8.99
  -4  10   0   80.81    4.28
   4  10   1   11.82    1.80
  -4  10  -1    8.67    1.77
   4  10   1    9.63    2.97
  -4  10   1    9.45    1.80
   4  10  -1    9.21    1.76
   4  10  -2  199.41    6.70
   4  10   2  196.65   14.02
  -4  10   2  188.39    6.37
   4  10  -2  193.70    6.88
  -4  10  -2  193.70    6.68
   4  10  -3    1.17    1.17
   4  10  -3    1.20    1.24
  -4  10  -3    2.09    1.18
  -4  10  -4    7.75    1.48
   4 -10  -4    5.64    1.55
   4  10  -4    6.48    1.75
  -4  10  -4    5.51    1.54
   4 -10  -5   -0.14    1.15
   4  10  -5    0.52    1.14
  -4  10  -5   -0.53    1.00
  -4  10  -5   -2.16    1.15
   4 -10  -6   51.18    3.63
  -4  10  -6   53.40    3.29
  -4 -10  -6   48.14    3.39
   4 -10  -7   -0.67    0.86
  -4  10  -7    1.28    0.37
   4 -10  -7    0.35    0.65
  -4 -10  -7    0.89    0.94
  -4  11   0    0.93    1.19
   4  11   0    0.03    0.99
   4  11  -1  112.72    5.30
  -4  11   1  103.68    5.02
  -4  11  -1  111.24    5.22
   4  11   1  110.87    5.07
  -4  11  -2    0.50    1.08
   4  11  -2    0.50    1.13
  -4  11   2    1.27    1.05
   4  11  -2    1.50    1.13
  -4  11  -3   10.90    1.82
   4 -11  -3    8.47    1.73
   4  11  -3   10.51    1.79
   4  11  -3   10.08    1.93
  -4  11  -4   34.55    2.70
   4  11  -4   33.22    3.01
   4 -11  -4   37.00    3.15
   4  11  -5   28.14    2.73
   4 -11  -5   25.46    2.55
  -4  11  -5   23.53    2.53
  -4 -11  -6    5.70    1.33
   4 -11  -6    5.84    1.25
  -4  11  -6    4.91    1.19
  -4 -11  -7   10.23    1.26
   4 -11  -7    8.42    1.12
  -4  12   0    1.82    1.24
   4  12   0    0.45    0.95
  -4  12  -1   21.50    2.53
   4  12  -1   23.41    2.57
   4  12   1   24.04    2.47
  -4  12   1   18.93    2.32
  -4  12  -2   26.52    2.61
   4  12  -2   23.29    2.69
   4  12  -2   28.18    2.62
  -4  12   2   26.82    2.56
   4  12  -3   73.64    4.11
   4 -12  -3   75.46    4.15
   4  12  -3   72.34    4.19
  -4  12  -3   66.72    3.81
  -4  12  -4    8.40    1.43
   4 -12  -4    7.48    1.57
   4  12  -4    6.24    1.62
  -4  12  -4    6.98    1.77
   4 -12  -5   33.40    2.53
  -4  12  -5   35.56    2.66
  -4 -12  -6   29.68    2.09
   4 -12  -6   29.59    1.97
  -4  12  -6   27.46    1.90
  -4  13   0    0.76    1.11
   4  13   0   -0.66    1.00
  -4  13  -1    3.01    1.45
  -4  13   1    3.62    1.34
   4  13   1    2.60    1.23
   4  13  -1    1.52    1.31
  -4  13   2   43.57    3.08
  -4  13  -2   46.02    3.25
   4  13  -2   40.67    3.27
  -4  13  -3    0.23    0.74
   4  13  -3   -0.06    0.85
  -4  13  -4    0.91    1.11
  -4  13  -4    0.31    0.55
  -4  13  -5    0.89    0.87
  -4 -13  -5    1.18    0.67
  -4  14   0   23.83    2.31
   4  14   0   31.06    2.60
  -4  14  -1    7.00    1.48
  -4  14   1    6.71    1.36
   4  14  -1    6.90    1.60
  -4  14  -2   -0.59    0.99
  -4  14   2    0.51    0.81
  -4  14  -3   19.87    1.85
  -4  14  -3   18.61    1.95
  -4  14  -4   34.77    2.27
  -4  14  -4   -0.26    0.19
  -4  14  -5    0.07    0.46
  -4  15   0    0.52    0.77
  -4  15  -1   76.24    3.07
  -4  15  -1   66.85    3.21
  -4  15   1   69.70    3.13
  -4  15  -2    0.35    0.73
  -4  15  -2    0.32    0.61
  -4  15   2    1.00    0.46
  -4  15  -3   15.27    1.36
  -4  15  -3   13.57    1.34
  -4  15  -4    2.57    0.61
  -4  16   0   29.12    1.72
  -4  16  -1   13.18    1.21
  -4  16   1    9.45    0.97
  -4  16  -2    0.56    0.48
   5   0   0   -0.55    1.13
   5   0   0    0.52    0.67
   5   0   1   -0.18    0.64
   5   0  -1   -0.20    1.69
   5   0  -1    0.52    1.97
   5   0  -2  415.15   13.20
   5   0  -3   -2.33    2.33
   5   0  -4  146.74    9.69
   5   0  -5    1.87    2.04
   5   0   5   -6.97    2.57
   5   0   6   69.54    9.11
  -5   0  -6   75.94    4.34
  -5   0  -7    1.02    1.21
  -5   0  -8    8.55    1.74
  -5   0  -9   -0.10    0.92
   5   1   0  718.75   13.68
   5  -1   0  725.29   13.78
   5   1   0  716.54   10.95
   5  -1   0  741.08   15.24
   5   1   1  174.11    5.57
   5   1  -1  166.86    7.63
   5   1   1  168.22    6.89
   5  -1  -1  176.33    8.40
   5   1  -1  168.20    8.26
   5  -1  -1  166.67    7.51
   5   1  -2  123.87    7.40
   5   1   2  120.41    6.98
   5  -1  -2  129.39    7.45
   5   1  -2  129.60    8.15
   5   1  -3   56.67    5.70
   5  -1  -3   53.83    5.47
   5   1   3   41.92    5.00
   5  -1  -4   95.70    8.09
   5   1   4   91.11    8.11
   5   1  -4   92.48    7.88
   5   1  -5    5.48    2.69
   5   1   5    4.84    2.84
   5   1  -6   98.11    9.32
   5  -1   6   89.94   10.29
   5  -1  -6   87.23    4.70
  -5  -1  -6   88.20    4.66
   5   1   6   78.94    9.36
  -5  -1  -6   93.23    4.98
  -5   1  -6   81.56    4.47
  -5   1  -7  152.73    6.16
  -5  -1  -7  144.52    6.06
  -5  -1  -8   13.10    2.01
  -5   1  -8   14.24    2.03
  -5   1  -9   61.70    2.94
  -5  -1  -9   56.33    3.03
   5   2   0   -0.28    0.73
   5   2   0    0.23    1.16
   5  -2   0    0.71    1.37
   5   2  -1  120.10    4.17
   5   2   1  121.95    5.06
   5   2   1  117.33    6.05
   5  -2   1  123.69    5.80
   5   2  -1  134.21    7.00
   5  -2  -2    2.69    2.08
   5   2  -2    0.72    2.02
   5   2   2   -2.12    1.83
   5   2  -2    0.92    1.94
   5   2  -3   -1.00    2.06
   5   2   3    1.74    2.05
   5   2   4   32.34    4.80
   5   2  -4   40.24    5.42
   5   2  -5  535.22   20.78
   5   2   5  512.65   21.10
  -5  -2  -6   14.73    2.08
   5   2  -6   20.22    4.52
  -5  -2  -6   18.23    2.39
   5   2   6   22.23    4.93
   5  -2  -6   17.03    2.35
  -5   2  -6   15.95    2.20
  -5   2  -7   91.98    4.76
   5  -2  -7  102.32    5.21
  -5  -2  -7   90.66    4.97
  -5  -2  -7   93.66    4.92
  -5   2  -8   23.36    2.36
  -5  -2  -8   29.63    2.78
   5  -2  -8   33.09    2.66
  -5   2  -9    9.33    1.26
  -5  -2  -9    8.04    1.41
   5   3   0  239.05    8.14
   5   3  -1   30.45    2.97
   5   3   1   30.09    3.55
   5   3  -2  176.66    9.34
   5   3   2  161.57    8.68
   5   3  -2  162.09    9.25
   5   3   3   14.65    3.65
   5   3  -3   17.46    3.82
   5   3  -4   12.98    3.88
   5   3   4    8.35    2.68
   5   3  -5   74.15    8.09
   5   3   5   65.08    7.68
  -5  -3  -6   70.49    4.21
   5   3   6   70.98    8.76
  -5  -3  -6   69.84    4.43
   5  -3  -6   72.71    4.66
  -5   3  -6   71.15    4.14
   5   3  -6   70.07    8.33
  -5   3  -7    7.33    1.65
  -5  -3  -7    6.33    1.70
  -5  -3  -7    5.54    1.56
   5  -3  -7    6.18    1.58
  -5  -3  -8   -0.13    1.34
  -5   3  -8    0.55    0.95
  -5   3  -9    1.66    0.62
  -5  -3  -9    1.60    0.93
   5   4   0    1.06    1.32
   5   4  -1  146.43    7.42
   5   4   1  128.41    7.24
   5   4  -2   61.88    6.07
   5   4   2   75.08    6.24
   5   4  -3   82.92    7.39
   5   4  -3   75.06    7.18
   5   4   3   83.58    7.55
   5   4  -4   -0.61    2.24
   5   4   4   -0.96    2.33
   5   4  -5   66.38    7.96
  -5   4  -5   63.49    3.79
  -5  -4  -5   67.76    4.13
   5   4   5   65.46    8.10
   5  -4  -5   67.93    4.49
  -5  -4  -5   68.27    3.98
  -5   4  -6    9.39    1.72
  -5  -4  -6   10.37    1.86
  -5  -4  -6    9.29    1.92
   5  -4  -6   10.37    2.12
  -5   4  -7   10.80    1.84
  -5  -4  -7   10.09    1.88
  -5  -4  -7   11.12    1.96
   5  -4  -7   11.74    2.15
  -5   4  -8   25.42    2.36
  -5   4  -8   25.69    2.18
  -5  -4  -8   20.71    2.30
   5  -4  -9    1.30    0.62
  -5   4  -9    0.58    0.26
   5   5   0   17.03    3.08
   5   5   1  350.24   12.93
   5   5  -1  374.50   13.22
  -5   5   2   11.05    2.12
   5   5   2    8.46    2.57
   5   5  -2   11.64    3.25
   5   5  -3  512.69   18.86
   5   5   3  484.82   18.25
   5   5   4   22.54    4.78
   5   5  -4   26.58    4.71
   5   5   5   37.62    6.11
  -5  -5  -5   40.14    3.23
   5  -5  -5   41.33    3.63
   5   5  -5   47.33    6.85
  -5   5  -5   40.90    3.15
  -5  -5  -5   40.68    3.20
  -5  -5  -6    3.78    1.36
  -5  -5  -6    3.26    1.29
   5  -5  -6    5.24    1.93
  -5   5  -6    5.92    1.43
   5  -5  -7   36.61    3.39
  -5   5  -7   40.24    3.20
  -5  -5  -7   40.01    3.41
  -5   5  -7   39.76    2.89
  -5  -5  -7   38.48    3.13
  -5  -5  -8   10.40    1.73
  -5   5  -8   12.01    1.57
   5  -5  -9   -0.64    0.58
  -5  -5  -9   47.27    2.34
   5   6   0   -2.71    2.12
   5   6   1   30.58    4.36
   5   6  -1   23.31    3.54
  -5   6   2   25.14    3.54
   5   6   2   17.37    3.68
   5   6  -2   23.87    4.10
   5   6   3   11.99    3.79
   5   6   4    7.98    2.97
   5   6  -4    3.83    1.93
   5   6  -4    5.45    1.40
  -5   6  -4    5.26    1.31
   5   6  -5   90.27    9.69
   5  -6  -5   91.59    5.57
  -5   6  -5  103.63    5.14
   5   6   5   98.32    9.92
  -5  -6  -5   94.70    4.72
  -5  -6  -6    8.23    1.81
   5  -6  -6    8.93    1.98
  -5   6  -6    8.46    1.93
  -5  -6  -6   10.35    1.92
  -5  -6  -7    6.50    1.58
   5  -6  -7    4.70    1.82
  -5   6  -7    5.50    1.52
  -5  -6  -7    6.58    1.69
  -5  -6  -8    7.15    1.40
  -5   6  -8    7.22    1.21
  -5  -6  -9    2.07    0.59
   5   7   0   89.82    7.58
   5   7   1    0.57    1.52
   5   7  -1    4.19    2.32
   5   7   2    2.30    1.62
   5   7   3  138.82   10.78
   5   7  -4   31.50    2.91
   5   7  -4   35.02    6.03
   5   7   4   29.49    5.70
  -5   7  -4   29.89    2.80
   5   7  -5   11.24    2.05
   5  -7  -5   12.64    2.31
  -5   7  -5   12.41    2.11
  -5  -7  -5   14.51    1.88
   5  -7  -6   70.74    4.98
  -5   7  -6   75.37    4.24
  -5  -7  -6   69.75    4.37
  -5  -7  -6   74.55    4.18
   5  -7  -7    0.03    1.42
  -5   7  -7    1.32    0.96
  -5  -7  -7    0.82    1.32
  -5  -7  -7   -0.43    0.93
  -5  -7  -8   22.12    1.91
  -5   7  -8   -0.88    0.48
   5   8   0    2.07    1.87
   5   8   1   97.77    8.71
   5   8  -1   90.19    8.35
   5   8   2    1.89    1.85
   5   8   3  119.18   10.24
  -5   8  -3  118.09    4.89
   5   8  -3  113.77    5.08
  -5   8  -3  119.64    5.37
   5   8  -3  124.25    5.40
   5   8  -4   15.74    2.23
   5   8  -4   18.19    4.45
  -5   8  -4   14.88    2.22
   5   8   4    8.60    3.15
   5   8  -5  137.86    5.97
   5  -8  -5  145.84    7.00
  -5   8  -5  151.12    6.13
  -5  -8  -6    1.13    0.92
   5  -8  -6    0.32    1.39
  -5   8  -6    2.11    1.20
  -5   8  -6    0.14    1.01
  -5  -8  -6    0.94    1.04
   5  -8  -7   42.14    3.43
  -5   8  -7   38.95    2.64
  -5  -8  -7   44.90    2.82
  -5  -8  -7   38.15    3.02
  -5  -8  -8    1.89    0.73
   5  -8  -8    1.60    0.93
  -5   9   0    6.07    1.41
   5   9   0    9.02    1.58
   5   9   0    6.92    2.39
   5   9  -1   76.68    4.25
   5   9   1   71.03    7.75
  -5   9   1   71.88    3.90
  -5   9  -1   68.38    3.84
  -5   9  -2   16.15    2.04
   5   9   2    9.36    3.65
   5   9  -2   16.63    2.03
  -5   9  -2   14.04    2.07
   5   9  -2   13.72    1.97
  -5   9   2   15.65    2.00
   5   9   3   92.09    9.78
   5   9  -3   90.03    4.65
  -5   9  -3   91.15    4.86
   5   9  -3   80.20    4.54
  -5   9  -3   88.15    4.41
   5   9  -4   14.90    2.35
   5  -9  -4   12.80    2.39
  -5   9  -4   13.16    2.12
   5  -9  -5    2.29    1.48
  -5   9  -5    0.85    1.09
   5  -9  -6    0.47    1.14
  -5   9  -6   -0.15    0.86
  -5   9  -6    0.67    0.96
  -5  -9  -6    0.87    1.17
  -5  -9  -7   30.33    2.47
   5  -9  -7   29.58    2.64
  -5  -9  -7   28.75    2.03
   5  -9  -8    3.53    0.92
   5  10   0   -0.05    0.96
  -5  10   0    0.73    0.98
   5  10   0    0.62    1.32
   5  10  -1   16.94    2.27
  -5  10  -1   16.43    2.14
   5  10   1   19.35    2.19
  -5  10   1   15.64    2.11
   5  10   1   15.95    3.98
   5  10  -2   34.25    2.93
   5  10   2   26.95    5.10
   5  10  -2   29.25    2.89
  -5  10  -2   31.84    2.78
  -5  10   2   32.49    2.75
  -5  10  -3   13.81    1.94
   5  10  -3   10.68    2.01
   5  10  -3   11.47    2.13
  -5  10   3   14.25    1.88
   5  10  -4   61.71    3.99
   5 -10  -4   55.57    4.18
  -5  10  -4   58.32    3.90
   5 -10  -5    1.01    1.22
  -5  10  -5    0.27    0.88
   5 -10  -6    0.78    1.24
  -5  10  -6    1.21    0.78
  -5 -10  -6   -0.64    0.83
   5 -10  -7    0.55    0.82
  -5 -10  -7    0.97    0.85
   5  11   0    1.06    0.98
  -5  11   0    0.55    1.05
  -5  11  -1   -0.04    1.18
  -5  11   1    0.34    0.97
   5  11   1    1.09    1.07
   5  11  -1    1.26    1.12
  -5  11  -2    1.80    1.11
  -5  11   2    0.33    1.06
   5  11  -2    2.48    1.22
   5  11  -2    0.92    1.21
  -5  11   3   48.96    3.23
   5  11  -3   48.21    3.44
   5 -11  -3   47.34    3.66
  -5  11  -3   45.93    3.27
  -5  11  -4   31.21    2.50
   5  11  -4   30.75    2.89
   5 -11  -4   31.11    2.92
   5 -11  -5    5.32    1.48
  -5  11  -5    4.51    1.29
  -5 -11  -5    5.94    1.37
   5 -11  -6    5.20    1.23
  -5  11  -6    5.20    1.12
  -5 -11  -6    5.69    1.28
  -5 -11  -7   73.08    2.54
  -5  12   0   -0.55    1.22
   5  12   0   -0.07    1.17
   5  12   1   73.38    4.15
   5  12  -1   64.35    4.06
  -5  12  -1   74.74    4.22
  -5  12   1   71.04    4.13
  -5  12  -2   -0.52    1.21
  -5  12   2    0.29    0.76
   5  12  -2   -0.41    1.17
   5 -12  -3    8.16    1.56
  -5  12   3    7.19    1.45
  -5  12  -3    4.31    1.27
  -5  12  -4   20.29    1.95
   5 -12  -4   17.42    2.08
  -5  12  -5   64.66    3.33
   5 -12  -5   72.84    3.54
  -5 -12  -5   74.86    3.42
  -5 -12  -6    5.56    0.88
   5 -12  -6    4.73    0.87
  -5  12  -6    5.16    0.86
  -5  13   0   21.93    2.45
   5  13   0   21.12    2.34
  -5  13  -1    1.48    1.25
  -5  13   1    2.88    1.25
   5  13  -1    3.24    1.40
  -5  13   2    2.84    0.97
  -5  13  -2    1.94    1.15
  -5  13  -3   12.31    1.61
   5 -13  -4    8.53    1.20
  -5  13  -4    9.80    1.55
  -5 -13  -5   -0.33    0.51
   5 -13  -5    0.81    0.48
  -5  13  -5    0.21    0.69
  -5  14   0    0.66    1.05
  -5  14  -1   10.71    1.66
  -5  14   1   13.02    1.73
  -5  14  -2    3.90    1.15
  -5  14   2    4.59    1.04
  -5  14  -3   -0.08    0.57
  -5  14  -3    0.51    0.82
  -5  14  -4   12.80    1.35
  -5  15   0   -1.42    0.83
  -5  15  -1    3.75    1.02
  -5  15   1    3.02    0.91
  -5  15  -1    3.43    0.82
  -5  15   2   -0.28    0.37
  -5  15  -2    0.66    0.70
  -5  15  -2    0.66    0.62
  -5  15  -3   67.51    2.33
  -5  15  -3   90.44    2.93
  -5  16   0   -0.89    0.45
  -5  16  -1    1.78    0.58
   6   0   0   83.10    3.86
   6   0   0   68.77    4.71
   6   0  -1   -0.58    1.75
   6   0  -1    0.09    2.05
   6   0   1    2.08    1.17
   6   0  -2 1100.12   23.01
   6   0  -3   -0.91    2.03
   6   0  -4  220.53   12.47
   6   0  -5    2.24    2.55
   6   0   5    1.22    2.40
   6   0   6  201.15   14.63
  -6   0  -6  198.01    6.95
  -6   0  -7    0.23    1.23
  -6   0  -8   16.18    2.15
  -6   0  -9    0.38    0.88
   6   1   0    2.71    0.75
   6  -1   0    0.26    1.30
   6   1   0   -0.81    1.25
   6  -1   0    0.63    1.62
   6   1   1  149.78    5.91
   6   1  -1  158.57    7.99
   6   1  -1  144.63    8.46
   6   1   1  154.28    7.08
   6  -1  -1  153.39    8.62
   6  -1  -1  158.52    7.98
   6   1  -2 1064.11   22.68
   6   1   2 1076.02   21.90
   6   1  -2 1088.01   24.78
   6  -1  -2 1112.92   22.99
   6  -1  -3   23.10    4.10
   6   1  -3   26.11    4.22
   6   1   3   15.42    3.35
   6  -1  -4    1.44    2.34
   6   1  -4    0.42    1.88
   6   1   4    2.25    2.16
  -6   1  -5    1.53    1.18
  -6  -1  -5    3.51    1.19
   6   1  -5    7.62    3.34
   6   1   5    3.17    2.53
  -6  -1  -5    2.51    1.09
   6   1  -6   18.75    4.28
  -6   1  -6   24.86    2.66
  -6  -1  -6   22.08    2.53
   6  -1   6   14.34    4.60
   6   1   6   18.60    4.92
  -6  -1  -6   22.76    2.50
  -6   1  -7    7.87    1.74
  -6  -1  -7   10.96    1.90
  -6   1  -8   19.54    2.27
  -6  -1  -8   11.89    1.94
  -6  -1  -9    3.65    1.10
  -6   1  -9    2.56    0.85
  -6   1  -9    3.16    0.95
   6   2   0  177.64    7.82
   6   2   0  172.58    6.35
   6  -2   0  176.94    8.49
   6   2   1   52.87    3.79
   6   2  -1   50.56    4.86
   6  -2   1   52.75    4.43
   6   2  -1   38.66    4.87
   6   2   1   55.69    4.51
   6   2  -2  460.53   15.31
   6   2   2  484.92   15.03
   6   2  -2  479.07   16.58
   6   2  -3    1.74    2.30
   6   2   3    4.45    2.20
   6   2   4   22.00    4.28
   6   2  -4   16.97    3.54
  -6   2  -5    6.15    1.44
  -6  -2  -5    6.20    1.41
  -6  -2  -5    7.25    1.57
   6   2  -5    4.29    2.58
   6   2   5    0.49    2.52
   6  -2  -6   87.10    4.87
  -6  -2  -6   89.16    4.87
  -6   2  -6   82.85    4.50
  -6  -2  -6   83.83    4.62
   6   2  -6   79.34    8.75
  -6  -2  -7    8.98    1.82
   6  -2  -7   11.50    1.73
  -6   2  -7   10.94    1.98
  -6   2  -8    3.54    1.33
  -6  -2  -8    1.90    1.38
  -6  -2  -9    2.46    1.01
  -6   2  -9    2.35    0.83
   6   3   0   -1.11    0.99
   6   3   1    4.56    1.86
   6   3  -1    4.12    1.93
   6   3   1    6.23    1.56
   6  -3   1    4.91    1.67
   6   3  -2  746.63   20.02
   6   3  -2  788.95   21.86
   6   3   2  785.03   19.79
   6   3  -3    1.34    1.45
   6   3   3    6.31    3.06
   6   3  -4   15.80    3.83
   6   3   4   13.67    3.53
   6   3   5   16.54    4.04
   6   3  -5   18.50    4.09
  -6   3  -5   19.50    2.30
   6  -3  -5   21.64    2.58
  -6  -3  -5   18.99    2.27
  -6  -3  -5   19.84    2.25
  -6  -3  -6    2.42    1.34
   6  -3  -6    4.94    1.58
  -6  -3  -6    2.04    1.20
  -6   3  -6    2.19    1.13
  -6   3  -7    3.39    1.33
   6  -3  -7   -0.15    0.90
  -6  -3  -7    2.83    1.45
  -6  -3  -7    2.85    1.28
  -6   3  -8  141.29    5.36
  -6   3  -8  141.02    5.14
  -6   3  -9   -0.46    0.55
  -6  -3  -9    0.52    0.84
   6   4   0  315.33   10.87
   6   4  -1    0.01    0.95
   6   4   1   -0.12    0.75
   6   4  -2  276.91   12.67
   6   4   2  257.78   11.93
   6   4  -2  275.53   13.39
   6   4  -3   27.43    4.71
   6   4   3   37.03    5.36
   6   4  -3   28.70    4.99
   6   4  -4  119.39    9.94
   6   4   4  122.56    9.97
   6   4   5   14.65    4.95
  -6  -4  -5    9.78    1.61
  -6  -4  -5    9.92    1.77
   6   4  -5   10.53    3.47
   6  -4  -5   12.17    2.19
  -6   4  -5    9.95    1.80
  -6   4  -6   12.81    2.18
  -6  -4  -6   17.55    2.36
   6  -4  -6   17.12    2.57
  -6  -4  -6   14.99    2.15
  -6  -4  -7    6.06    1.55
  -6  -4  -7    5.70    1.58
   6  -4  -7    4.69    1.66
  -6   4  -7    5.81    1.39
  -6  -4  -8    5.62    1.46
  -6   4  -8    3.35    1.18
  -6  -4  -9   -0.22    0.68
  -6   4  -9    0.02    0.19
   6   5   0   -0.61    0.85
   6   5   1    8.22    2.38
   6   5  -1   10.88    2.44
   6   5   2    7.49    2.29
   6   5  -2    8.16    2.99
   6   5   3    3.27    1.69
   6   5  -3   -0.85    1.47
   6   5  -3   -1.71    2.15
   6   5   4    6.51    2.45
   6   5  -4   13.76    3.82
  -6  -5  -5   -0.12    0.83
  -6   5  -5   -1.62    1.02
   6   5   5   -1.08    1.69
   6  -5  -5    0.56    1.26
  -6  -5  -5    1.23    0.85
  -6  -5  -6    5.57    1.60
  -6   5  -6    7.04    1.69
   6  -5  -6    7.29    1.93
  -6   5  -6    6.51    1.78
  -6  -5  -6    8.15    1.87
  -6  -5  -7    7.03    1.58
  -6  -5  -7    6.21    1.56
   6  -5  -7    7.05    2.01
  -6   5  -7    6.15    1.58
  -6  -5  -8    4.91    1.28
  -6   5  -8    4.44    1.13
  -6  -5  -9   16.00    1.30
   6   6   0  444.58   15.49
   6   6   1    2.63    2.15
   6   6  -1    1.72    1.09
   6   6   2    5.81    2.27
   6   6  -2    5.78    2.60
   6   6   3    1.08    1.75
   6   6  -3    3.72    2.69
   6   6  -4   43.61    6.65
  -6   6  -4   43.23    3.35
   6   6   4   47.95    6.83
  -6  -6  -5    3.88    1.23
   6  -6  -5    3.05    1.35
  -6   6  -5    4.25    1.47
  -6  -6  -5    4.79    1.34
   6  -6  -6   96.82    5.86
  -6   6  -6  105.43    5.18
  -6  -6  -6  104.74    4.90
  -6  -6  -6  109.82    5.45
  -6  -6  -7    0.90    1.01
  -6  -6  -7   -0.28    1.00
   6  -6  -7    1.86    1.48
  -6   6  -7    0.54    1.00
  -6  -6  -8   -0.41    0.78
  -6   6  -8   -0.43    0.76
   6   7   0   -1.96    1.71
   6   7   1   78.52    7.40
   6   7  -1   80.44    7.41
   6   7  -2   67.28    7.21
   6   7   2   55.93    6.42
   6   7  -3   25.19    2.49
   6   7  -3   21.12    4.35
  -6   7  -3   26.39    2.61
   6   7   3   33.63    5.67
   6   7  -4  257.80   16.10
  -6   7  -4  256.03    7.94
   6   7   4  269.24   16.13
   6  -7  -5   16.76    2.64
  -6   7  -5   18.51    2.47
  -6  -7  -5   15.62    2.15
  -6  -7  -5   17.34    2.09
  -6  -7  -6   18.34    2.43
   6  -7  -6   17.79    2.81
  -6   7  -6   19.25    2.35
  -6  -7  -6   17.62    2.14
  -6  -7  -7    0.34    0.93
   6  -7  -7   -1.62    1.52
  -6   7  -7   -0.12    0.96
  -6  -7  -7   -0.74    1.08
  -6  -7  -8  120.40    3.75
  -6   7  -8   13.94    1.30
   6   8   0   17.20    3.53
   6   8   1   46.93    6.37
   6   8   2  195.40   12.89
  -6   8  -2  198.36    6.33
   6  -8  -2  188.63    6.34
   6   8  -2  195.79    6.39
  -6   8  -2  191.91    6.80
   6   8  -2  208.47    6.90
  -6   8   2  192.13    6.36
  -6   8  -3    4.15    1.25
   6  -8  -3    6.44    1.34
  -6   8   3    4.44    1.25
   6   8  -3    5.00    1.47
  -6   8  -3    4.87    1.53
   6   8   3    3.60    2.08
  -6   8  -4    1.15    1.30
   6  -8  -5    3.29    1.56
  -6   8  -5    4.73    1.45
  -6  -8  -5    4.71    1.32
  -6   8  -6   14.75    2.04
   6  -8  -6   14.64    2.45
  -6   8  -6   13.91    2.00
  -6  -8  -6   14.44    2.04
  -6  -8  -6   13.99    1.82
   6  -8  -7   11.24    1.95
  -6   8  -7   10.24    1.52
  -6  -8  -7   10.34    1.70
  -6  -8  -7   11.12    1.50
   6  -8  -8    0.48    0.71
  -6   9   0   -1.28    1.06
   6   9   0    1.10    0.97
  -6   9   1   17.84    2.23
  -6   9  -1   18.02    2.12
   6   9   1   19.16    2.18
   6   9  -1   18.71    2.27
   6   9   1   16.94    4.20
  -6   9  -2    0.84    1.05
  -6   9   2   -0.06    0.80
   6   9  -2    2.74    1.16
  -6   9  -2    1.19    1.07
   6   9  -2    2.42    1.19
  -6   9  -3    4.74    1.33
  -6   9   3    6.22    1.51
   6   9  -3    4.97    1.54
  -6   9  -3    5.80    1.40
   6  -9  -4  240.84    8.75
  -6   9  -4  251.56    8.03
  -6  -9  -5    9.30    1.73
   6  -9  -5    8.12    1.98
  -6   9  -5    7.59    1.58
   6  -9  -6   42.19    3.50
  -6   9  -6   46.06    3.01
  -6   9  -6   42.58    3.04
  -6  -9  -6   45.64    3.17
   6  -9  -7   -0.90    1.02
  -6  -9  -7    0.85    0.89
   6  10   0  563.89   22.97
   6  10   0  554.23   11.47
  -6  10   0  588.78   11.55
  -6  10  -1    5.52    1.47
  -6  10   1    5.00    1.39
   6  10   1    4.04    3.23
   6  10   1    5.76    1.43
   6  10  -1    4.03    1.43
   6  10  -2   15.72    2.01
   6  10  -2   13.90    2.08
  -6  10  -2   12.77    1.90
  -6  10   2   13.32    1.92
  -6  10   3   26.11    2.54
  -6  10  -3   21.41    2.33
   6 -10  -4    9.46    2.11
  -6  10  -4    9.06    1.85
   6 -10  -5   28.43    2.98
  -6  10  -5   27.35    2.59
  -6 -10  -5   28.94    2.58
   6 -10  -6   49.09    3.36
  -6  10  -6   49.12    2.76
  -6 -10  -6   44.47    2.89
   6 -10  -7    2.56    0.91
  -6 -10  -7    2.20    0.75
  -6  11   0   -0.20    1.13
   6  11   0    0.48    1.03
   6  11  -1   54.36    3.85
  -6  11  -1   59.54    3.83
  -6  11   1   58.97    3.77
  -6  11  -2   61.45    3.82
  -6  11   2   55.30    3.62
  -6  11  -3   35.28    2.88
   6 -11  -3   34.17    3.18
  -6  11   3   41.02    2.98
   6 -11  -4   16.73    2.33
  -6 -11  -4   20.23    2.06
   6 -11  -5    6.60    1.53
  -6  11  -5    4.50    1.22
  -6 -11  -5    6.86    1.30
   6 -11  -6    0.63    0.89
  -6  11  -6   -0.47    0.50
  -6 -11  -6   -0.55    0.64
  -6  12   0  243.17    7.48
  -6  12  -1   -0.06    1.08
  -6  12   1    0.78    1.15
  -6  12  -2    4.40    1.38
  -6  12   2    4.06    1.38
  -6  12   3    3.83    1.06
   6 -12  -3    4.55    1.24
  -6  12  -3    3.98    1.31
  -6  12  -4   -0.64    0.45
   6 -12  -4    4.24    1.34
  -6  12  -5   11.03    1.47
   6 -12  -5    9.38    1.37
  -6 -12  -5    8.90    1.22
   6 -12  -6    2.09    0.61
  -6  13   0    0.73    1.21
  -6  13  -1    3.20    1.36
  -6  13   1    3.41    1.33
  -6  13   2   95.91    4.14
  -6  13  -2   90.08    4.15
  -6  13  -3    1.43    0.91
   6 -13  -3   -0.28    0.54
   6 -13  -4   46.82    2.55
  -6  13  -4   46.56    2.74
  -6  13  -5    4.13    0.87
  -6  14   0  100.96    4.20
  -6  14  -1    0.93    0.99
  -6  14   1    0.42    0.88
  -6  14  -2    4.03    1.07
  -6  14   2    2.92    0.76
  -6  14  -3    2.00    0.67
  -6  14  -3    2.58    0.95
  -6  14  -4    0.10    0.56
  -6  15   0   -0.30    0.69
  -6  15  -1    0.26    0.68
  -6  15   1   -1.21    0.69
  -6  15  -1   -0.02    0.48
  -6  15  -2    0.18    0.54
  -6  15  -2    0.09    0.56
  -6  15  -3    9.33    0.91
   7   0   0    0.43    1.49
   7   0   0    1.12    2.11
   7   0  -1    1.12    1.61
   7   0   1   -2.60    1.33
   7   0  -1    0.12    1.75
   7   0  -2    0.75    2.03
   7   0  -3   -4.19    2.41
   7   0  -4   16.89    4.24
   7   0   4   11.64    3.41
  -7   0  -5    1.78    0.99
   7   0  -5    2.14    1.74
   7   0   5    1.85    1.57
  -7   0  -6   81.91    4.54
  -7   0  -7   -0.68    1.14
  -7   0  -8  121.17    4.97
  -7   0  -9    0.28    0.74
  -7   0  -9   -0.02    0.64
   7   1   0   54.35    4.74
   7  -1   0   47.45    4.92
   7   1  -1  536.01   15.74
   7  -1   1  559.59   15.65
   7   1   1  556.35   14.14
   7  -1  -1  533.37   17.22
   7   1  -1  538.21   17.36
   7  -1  -1  534.27   15.86
   7   1   1  570.53   12.57
   7  -1  -2   17.80    3.62
   7   1  -2   12.90    3.20
   7   1   2   15.06    2.85
   7   1  -2   17.03    3.93
   7   1  -3   68.73    7.01
   7   1   3   61.99    6.38
   7  -1  -3   68.83    7.00
   7  -1  -4    1.15    1.85
   7   1  -4    3.21    2.42
   7   1   4    4.90    2.50
  -7   1  -5    0.22    1.01
  -7  -1  -5    0.02    0.75
   7  -1   5   -2.74    2.32
   7   1  -5    0.76    1.76
   7   1   5    4.11    2.53
  -7  -1  -5    1.23    0.91
  -7   1  -6   68.22    4.19
  -7  -1  -6   70.82    4.23
  -7   1  -7    6.52    1.69
  -7  -1  -7    4.72    1.67
  -7   1  -8    1.44    1.23
  -7  -1  -8    0.48    1.13
  -7  -1  -9   89.62    3.28
  -7   1  -9   95.98    3.30
   7   2   0   -0.67    1.18
   7   2   0   -0.14    0.44
   7  -2   0   -2.29    1.82
   7   2   1    5.16    1.59
   7   2  -1    5.16    2.30
   7  -2   1    1.77    1.45
   7   2  -1    5.65    2.75
   7   2   1    6.44    1.84
   7   2  -2    0.90    1.73
   7   2   2   -0.57    1.69
   7   2  -2    2.99    2.12
   7  -2   2   -0.31    0.74
   7   2  -3   41.84    5.63
   7   2   3   33.95    5.16
   7   2   4    8.65    2.67
   7   2  -4    3.01    2.52
   7   2  -5  456.57   20.69
  -7  -2  -5  458.06   10.44
   7  -2  -5  448.49   10.88
   7   2   5  469.39   21.43
  -7  -2  -5  457.07   10.17
  -7   2  -5  460.85   10.31
   7  -2  -6   19.70    2.50
  -7   2  -6   15.33    2.25
  -7  -2  -6   14.11    2.12
  -7   2  -7   19.64    2.47
  -7  -2  -7   19.77    2.43
  -7  -2  -8   15.09    2.05
  -7   2  -8   14.31    1.93
  -7  -2  -9   17.96    1.60
  -7   2  -9   22.28    1.59
   7   3   0  172.77    8.71
   7   3   0  174.06    7.47
   7   3   1   -0.94    0.84
   7   3   1    0.21    1.17
   7  -3   1   -0.07    0.98
   7   3   2    0.95    1.47
   7   3  -2    5.44    2.45
   7   3  -2    1.29    1.52
   7   3  -3   40.20    5.50
   7   3   3   30.67    4.84
   7   3  -4   93.95    9.00
   7   3   4   70.31    7.87
   7   3  -5   58.21    7.68
   7  -3  -5   55.63    4.18
  -7   3  -5   53.51    3.78
   7   3   5   54.23    7.56
  -7  -3  -5   57.46    3.79
  -7  -3  -5   50.96    3.51
  -7   3  -6   68.40    4.23
   7  -3  -6   68.84    4.60
  -7  -3  -6   65.32    4.18
  -7  -3  -6   62.57    3.99
  -7   3  -7   21.40    2.52
   7  -3  -7   22.04    2.49
  -7  -3  -7   21.51    2.45
  -7  -3  -8   -0.07    1.08
  -7   3  -8    0.87    0.99
  -7   3  -8    0.62    0.97
  -7   3  -9    8.17    0.98
  -7  -3  -9    8.16    1.09
   7   4   0    2.59    1.12
   7   4   0    2.93    1.36
   7   4  -1   30.07    4.26
   7   4   1   32.33    3.81
   7   4   1   25.81    3.66
   7   4  -2  241.53   12.70
   7   4  -2  233.59   13.18
   7   4   2  221.92   11.57
   7   4   3    9.18    2.98
   7   4  -3   14.10    3.85
   7   4  -3   11.35    3.58
   7   4   4   27.38    4.90
   7   4  -4   27.71    5.49
   7   4  -5  141.50   11.74
   7   4   5  149.62   12.20
  -7   4  -5  134.83    5.79
   7  -4  -5  140.02    6.99
  -7  -4  -5  135.66    5.88
  -7  -4  -5  141.86    5.65
  -7  -4  -6    1.29    1.07
   7  -4  -6    1.53    1.34
  -7  -4  -6   -0.82    1.06
  -7   4  -6   -0.82    1.20
  -7   4  -7   45.24    3.27
   7  -4  -7   45.74    3.70
  -7   4  -7   47.85    3.48
  -7  -4  -7   43.77    3.24
  -7  -4  -8    2.09    1.11
  -7   4  -8    3.40    1.15
  -7  -4  -9   -1.09    0.63
   7   5   0   38.52    4.30
   7   5   1   66.79    6.17
   7   5   2   -0.61    1.24
   7   5  -2    0.63    1.19
   7   5  -3  159.52   11.56
   7   5  -3  155.49   12.50
   7   5   3  154.03   11.04
  -7  -5  -4   12.22    1.75
   7   5   4   13.75    4.13
   7   5  -4    6.14    2.74
  -7   5  -4   13.01    2.00
  -7  -5  -4   13.07    1.74
  -7   5  -4   11.80    1.90
  -7  -5  -5   10.56    1.79
  -7   5  -5    9.18    1.78
   7  -5  -5   13.44    2.31
  -7   5  -5   10.36    1.94
  -7  -5  -5    6.76    1.59
  -7  -5  -6   35.94    3.00
   7  -5  -6   34.81    3.63
  -7   5  -6   37.38    3.25
  -7  -5  -6   36.18    3.14
  -7  -5  -7   41.08    3.23
   7  -5  -7   39.28    3.49
  -7   5  -7   42.14    3.19
  -7  -5  -7   37.56    2.95
  -7  -5  -8    6.48    1.26
  -7   5  -8    7.41    1.24
   7   6   0   -0.43    0.56
   7   6   1    5.85    2.51
   7   6  -2  202.06   12.50
   7   6  -2  211.39   13.16
   7   6   2  217.31   12.55
   7   6  -3   75.11    8.18
  -7   6  -3   81.23    4.33
   7   6   3   83.81    8.22
   7   6  -4   61.43    8.07
   7   6   4   61.37    7.62
  -7   6  -4   59.56    3.95
   7  -6  -4   53.85    3.46
  -7  -6  -4   55.90    3.64
   7  -6  -5   94.62    6.02
  -7   6  -5   97.39    5.03
  -7  -6  -5   95.20    4.88
  -7  -6  -5  105.34    4.88
  -7  -6  -6    2.22    1.11
  -7  -6  -6    1.52    1.17
   7  -6  -6    0.80    1.59
  -7   6  -6   -0.08    1.12
  -7  -6  -7   25.07    2.48
   7  -6  -7   26.75    2.99
  -7   6  -7   25.22    2.40
  -7  -6  -7   23.26    2.26
  -7  -6  -8    3.68    0.98
  -7   6  -8    3.63    0.92
   7   7   0   16.95    3.52
   7   7   1    3.97    2.62
  -7   7  -2    7.49    1.58
   7  -7  -2    4.73    1.19
   7   7   2    4.64    2.09
   7   7  -2    8.71    2.22
   7  -7  -3   33.27    2.89
   7   7  -3   32.66    5.43
  -7   7  -3   36.21    3.09
   7   7   3   37.02    6.21
  -7   7   3   38.98    2.91
  -7   7  -4   49.68    3.65
   7  -7  -4   53.33    3.47
  -7  -7  -4   54.41    3.65
   7  -7  -5    0.26    1.49
  -7   7  -5    0.79    1.21
  -7  -7  -5    2.03    1.13
  -7  -7  -6   66.39    3.71
   7  -7  -6   61.18    4.59
  -7   7  -6   63.19    3.86
  -7  -7  -6   68.94    4.09
   7  -7  -7   22.39    2.63
  -7   7  -7   23.40    2.25
  -7  -7  -7   22.03    2.22
  -7  -7  -7   21.45    1.93
  -7  -7  -8    2.61    0.74
  -7   7  -8    2.17    0.70
  -7   8   0    1.06    1.09
   7  -8  -1  338.76    8.76
  -7   8  -1  358.95    9.28
  -7   8  -1  352.66    8.67
  -7   8   1  345.98    8.55
   7   8   2   12.87    3.56
  -7   8  -2   11.38    1.70
  -7   8   2    9.84    1.63
  -7   8  -2    8.49    1.88
   7  -8  -2   10.02    1.74
   7   8   3   81.03    8.85
   7   8  -3   70.75    8.60
  -7   8  -3   78.43    4.53
   7  -8  -3   84.90    4.43
  -7   8  -3   74.04    3.97
  -7   8   3   82.68    4.31
  -7   8  -4    9.23    1.80
   7  -8  -4   12.02    1.65
  -7  -8  -4   10.58    1.61
   7  -8  -5    5.72    1.82
  -7   8  -5    5.75    1.67
  -7  -8  -5    7.72    1.48
   7  -8  -6    3.07    1.67
  -7   8  -6    2.20    1.29
  -7  -8  -6    3.48    1.21
   7  -8  -7   47.31    3.22
  -7   8  -7   45.29    2.67
  -7  -8  -7   44.94    2.34
  -7  -8  -7   43.32    2.67
   7  -8  -8    0.48    0.64
  -7   9   0    9.99    1.87
  -7   9  -1   11.86    1.83
  -7   9   1   11.05    1.78
   7   9   1   16.21    4.13
  -7   9   2   20.11    2.39
   7   9   2   19.31    5.40
  -7   9  -2   21.22    2.52
  -7   9  -2   23.56    2.50
  -7   9  -3   16.71    2.33
  -7   9  -3   15.46    2.01
  -7   9   3   12.22    1.89
  -7   9  -4   16.02    2.31
   7  -9  -5   12.20    2.27
  -7   9  -5   12.21    1.97
  -7  -9  -5   17.44    2.07
   7  -9  -6   14.42    2.17
  -7   9  -6   14.45    1.86
  -7  -9  -6   16.15    1.83
   7  -9  -7   67.42    3.31
  -7  10   0    0.20    0.97
  -7  10  -1    9.38    1.75
  -7  10   1   11.61    1.91
  -7  10  -2   34.71    2.89
  -7  10   2   32.77    2.85
  -7  10  -3   71.19    3.97
  -7  10   3   74.17    3.98
   7 -10  -4    1.69    1.39
  -7  10  -4    0.37    1.13
   7 -10  -5    7.89    1.78
  -7 -10  -5    7.68    1.32
   7 -10  -6   23.68    2.27
  -7 -10  -6   24.83    1.93
   7 -10  -7    0.69    0.55
  -7  11   0   24.00    2.58
  -7  11  -1    2.41    1.22
  -7  11   1    2.48    1.18
  -7  11  -2    0.87    1.13
  -7  11   2    1.09    1.07
  -7  11  -3  197.26    6.32
  -7  11   3  199.20    6.17
   7 -11  -4   23.93    2.62
   7 -11  -5   55.05    3.36
  -7  11  -5   53.52    3.02
   7 -11  -6    0.72    0.75
  -7  11  -6   -0.34    0.27
  -7  12   0    1.10    1.18
  -7  12  -1   -0.40    1.12
  -7  12   1    1.08    1.03
  -7  12  -2    0.41    1.04
  -7  12   2    0.45    0.92
  -7  12  -3   31.83    2.47
   7 -12  -3   35.09    2.84
  -7  12   3   34.19    2.49
   7 -12  -4    0.88    0.94
   7 -12  -5   74.89    3.25
  -7  12  -5   72.32    2.99
  -7  13   0   39.18    2.91
  -7  13  -1   29.08    2.46
  -7  13   1   29.76    2.46
  -7  13  -2    5.17    1.25
  -7  13   2    7.15    1.33
  -7  13  -3   14.09    1.51
   7 -13  -3   10.92    1.41
  -7  13   3   13.74    1.35
   7 -13  -4   24.74    1.76
  -7  13  -4   23.01    1.87
  -7  13  -5    0.18    0.41
  -7  14   0   -0.41    0.84
  -7  14  -1   18.74    1.87
  -7  14   1   17.42    1.75
  -7  14  -2    1.71    0.85
  -7  14   2    0.34    0.58
  -7  14  -3   -0.11    0.33
  -7  14  -3    1.59    0.79
  -7  14  -4   39.78    1.80
  -7  15   0    4.17    0.85
  -7  15   1    9.63    1.02
  -7  15  -1    9.78    1.15
  -7  15  -1    8.50    0.90
  -7  15  -2   -0.18    0.37
  -7  15  -2    0.63    0.51
   8   0   0    4.37    1.97
   8   0   0    2.70    2.08
   8   0  -1   -4.42    2.59
   8   0  -1   -0.73    1.99
   8   0   2   58.91    5.80
   8   0  -2   60.55    6.30
   8   0  -3   -3.16    2.20
   8   0   3   -0.66    1.58
   8   0  -4   24.77    4.83
   8   0   4   34.66    6.13
  -8   0  -5    0.18    1.11
   8   0  -5   -8.05    3.82
   8   0   5   -7.39    2.72
  -8   0  -6   14.67    2.22
  -8   0  -7    1.20    1.25
  -8   0  -8    9.15    1.61
  -8   0  -9    0.03    0.54
   8   1   0   -0.83    1.42
   8  -1   0    3.35    2.06
   8   1   0   -2.56    2.44
   8   1  -1  541.20   17.03
   8  -1   1  585.03   17.75
   8   1   1  614.49   15.51
   8  -1  -1  603.21   19.66
   8   1  -1  553.20   19.03
   8  -1  -1  569.08   17.63
   8   1  -2   85.29    7.64
   8   1   2   78.99    6.84
   8   1  -2   88.34    8.38
   8  -1   2   89.39    6.89
   8  -1  -2   85.75    7.51
   8  -1  -3   13.56    3.48
   8   1  -3   15.86    4.04
   8   1   3   12.96    3.24
   8  -1   4   81.26    8.73
   8   1   4   97.46    9.49
   8   1  -4   98.31    9.17
   8  -1   5  110.32   10.42
   8   1   5   99.60    9.94
  -8   1  -5   96.13    4.89
  -8  -1  -5   97.30    4.84
   8   1  -5  106.31   10.43
  -8   1  -6   17.50    2.39
  -8  -1  -6   13.48    2.15
  -8  -1  -7    2.88    1.45
  -8   1  -7    3.36    1.45
  -8  -1  -8    2.51    1.33
  -8   1  -8    2.75    1.25
  -8   1  -9    7.49    0.92
  -8  -1  -9    6.14    0.91
   8  -2   0   21.12    3.79
   8   2   0   23.25    3.56
   8   2  -1  334.02   13.61
   8  -2   1  353.71   13.60
   8   2   1  355.66   12.09
   8   2  -1  339.71   15.18
   8   2  -2   80.67    7.43
   8   2   2   78.84    6.71
   8   2  -2   77.20    7.92
   8  -2   2   95.52    6.87
   8   2  -3  313.34   15.49
   8   2   3  307.73   14.84
  -8   2  -4    5.33    1.42
  -8  -2  -4    5.91    1.25
   8  -2  -4    4.41    1.55
   8   2   4    5.52    2.30
  -8   2  -5    0.28    1.03
  -8  -2  -5    0.55    1.09
   8   2  -5    1.46    1.18
   8  -2   5    1.48    2.51
   8  -2  -5   -2.45    1.25
   8   2   5   -3.95    3.16
  -8   2  -6    2.77    1.21
  -8  -2  -6    2.00    1.33
  -8   2  -7    9.92    1.97
  -8  -2  -7   10.54    1.92
  -8  -2  -8   -0.43    1.09
  -8   2  -8    0.09    0.98
  -8   2  -8   -0.61    1.01
  -8   2  -9   84.58    2.57
  -8  -2  -9   93.79    2.82
   8   3   0   -2.83    1.97
   8   3   1    4.25    1.82
   8   3  -1    6.45    2.36
   8   3  -1    9.31    3.04
   8   3   2   30.49    4.41
   8   3  -2   31.07    4.93
   8   3  -2   24.56    4.62
   8   3  -3    3.92    2.14
   8   3   3    4.36    1.90
  -8   3  -4    6.98    1.69
  -8  -3  -4    6.18    1.41
   8   3  -4    3.46    2.37
  -8  -3  -4    5.00    1.07
   8   3   4    5.55    3.01
  -8   3  -5   11.17    1.84
  -8  -3  -5    8.51    1.74
   8   3  -5   15.36    3.94
   8  -3  -5   10.96    2.03
  -8  -3  -5   11.94    2.02
  -8  -3  -6    7.47    1.77
   8  -3  -6   11.29    2.13
  -8   3  -6    6.50    1.75
  -8  -3  -7    1.43    1.31
   8  -3  -7    2.59    1.05
  -8   3  -7    1.18    1.17
  -8   3  -8   23.32    2.13
  -8  -3  -8   20.39    2.00
   8   4   0  380.62   14.36
   8   4  -1    6.87    2.47
   8   4  -1    6.28    2.37
   8   4   1    5.90    1.76
   8   4   2   27.87    4.31
   8   4  -2   29.33    4.95
   8   4  -2   25.28    4.88
   8   4  -3   81.89    8.28
   8   4   3   72.99    7.63
  -8  -4  -4    5.56    1.40
   8   4   4    9.84    3.50
   8   4  -4    9.33    3.32
  -8  -4  -4    5.77    1.34
  -8   4  -4    6.47    1.69
   8  -4  -5   25.68    3.18
  -8   4  -5   22.45    2.59
  -8  -4  -5   21.48    2.48
  -8  -4  -5   20.62    2.35
  -8  -4  -6    2.56    1.29
   8  -4  -6    3.39    1.50
  -8   4  -6    3.45    1.46
  -8  -4  -6    4.18    1.26
  -8   4  -6    1.75    1.25
   8  -4  -7   48.03    3.47
  -8   4  -7   46.77    3.33
  -8  -4  -7   44.83    3.12
  -8  -4  -8    0.30    0.90
  -8   4  -8    0.12    0.85
   8   5   0    4.40    1.82
   8   5  -1   81.87    7.45
   8   5   1   81.65    6.98
   8   5  -2    0.12    0.78
   8   5   2   -0.64    1.65
   8  -5  -3   -1.76    1.10
   8   5   3   -2.56    1.91
   8   5  -3   -2.02    1.87
  -8   5  -3   -0.59    0.91
   8   5   4    8.47    3.58
   8   5  -4    5.17    2.69
  -8   5  -4    6.05    1.52
  -8  -5  -4    9.52    1.67
   8  -5  -5  192.61    8.71
  -8   5  -5  187.39    6.96
  -8  -5  -5  188.75    6.77
  -8  -5  -5  191.58    6.53
  -8  -5  -6    3.40    1.29
   8  -5  -6    2.05    1.45
  -8   5  -6    0.96    1.40
  -8  -5  -6    2.06    1.12
  -8  -5  -7   24.16    2.38
   8  -5  -7   30.44    2.85
  -8   5  -7   29.96    2.60
  -8  -5  -8    0.44    0.77
  -8   5  -8    0.71    0.78
   8   6   0   91.95    7.86
   8   6   1   65.69    6.47
   8   6  -1   51.39    6.42
   8   6  -2   61.33    7.52
   8   6  -2   76.77    8.56
  -8   6  -2   77.43    4.26
   8  -6  -2   70.80    3.94
   8   6   2   66.25    7.05
   8   6  -3   81.98    8.90
   8   6   3   78.05    8.52
  -8   6  -3   82.70    4.56
   8  -6  -3   86.10    4.46
  -8   6  -4    1.61    1.21
   8  -6  -4    2.52    1.04
  -8  -6  -5    0.36    0.95
   8  -6  -5    1.18    0.98
   8  -6  -5    0.34    1.56
  -8   6  -5   -0.23    1.03
  -8  -6  -5   -0.02    0.55
   8  -6  -6   24.14    2.95
  -8   6  -6   20.48    2.43
  -8  -6  -6   20.60    2.31
  -8  -6  -6   23.67    2.29
  -8  -6  -7    0.14    0.91
   8  -6  -7   -1.24    1.18
  -8   6  -7    0.71    1.04
  -8   6  -8    7.74    1.06
  -8  -6  -8    6.96    1.00
   8  -7   0    0.21    0.86
   8  -7  -1   19.94    2.20
   8   7  -1   23.25    4.25
  -8   7  -1   22.39    2.65
  -8   7  -1   20.13    2.33
   8   7   2    4.30    1.90
  -8   7  -2    4.30    1.21
   8   7  -2    5.64    2.63
  -8   7  -2    3.82    1.38
   8  -7  -2    3.22    1.25
   8   7  -2    7.45    3.01
  -8   7  -3    7.36    1.58
   8   7   3    2.84    1.67
   8  -7  -3    5.69    1.51
  -8   7  -4   14.46    2.22
   8  -7  -4   16.22    2.13
   8  -7  -5    4.70    1.90
  -8   7  -5    2.12    1.38
   8  -7  -5    3.68    1.05
  -8  -7  -5    3.72    1.23
  -8  -7  -6    8.20    1.50
   8  -7  -6    7.91    1.99
  -8   7  -6    9.14    1.83
  -8  -7  -6    9.81    1.64
  -8  -7  -7    2.61    0.96
   8  -7  -7    2.18    1.25
  -8   7  -7    1.73    0.98
  -8   8   0   30.49    2.71
   8   8  -1   21.06    4.53
   8   8  -1   28.03    5.10
   8  -8  -1   16.19    2.15
  -8   8  -1   18.82    2.20
  -8   8   1   18.73    2.26
  -8   8  -2    0.25    0.86
  -8   8   2   -0.09    0.97
   8   8  -2   -0.51    1.57
  -8   8  -2   -1.27    1.07
   8  -8  -2    2.17    1.09
  -8   8  -3  120.59    5.54
   8  -8  -3  123.48    5.39
  -8   8  -3  121.88    5.11
  -8   8   3  115.02    5.09
  -8   8  -4    0.56    1.24
   8  -8  -4    1.46    0.97
   8  -8  -5    2.50    1.56
  -8   8  -5    2.48    1.37
  -8  -8  -5    4.11    1.12
   8  -8  -6    5.93    1.64
  -8   8  -6    4.48    1.32
  -8  -8  -6    5.89    1.22
   8  -8  -7  120.61    4.47
  -8   8  -7  115.31    3.94
  -8   9   0    0.73    1.07
  -8   9  -1  253.92    7.64
  -8   9   1  248.15    7.63
  -8   9  -2   10.70    1.80
  -8   9   2   10.00    1.81
  -8   9  -3   52.34    3.81
  -8   9   3   52.35    3.54
  -8   9  -3   60.21    3.62
  -8   9  -4   14.96    2.26
   8  -9  -5   29.49    3.07
  -8   9  -5   26.15    2.65
  -8  -9  -5   28.49    2.36
   8  -9  -6    2.33    1.23
  -8   9  -6    2.64    1.03
  -8  -9  -6    1.48    0.81
   8  -9  -7   13.95    1.43
  -8  10   0    4.19    1.50
  -8  10  -1    2.49    1.18
  -8  10   1    3.35    1.29
  -8  10  -2    5.39    1.50
  -8  10   2    4.98    1.44
  -8  10  -3    9.49    1.64
  -8  10   3   10.06    1.65
   8 -10  -4    7.55    1.86
   8 -10  -5    0.40    1.19
   8 -10  -6    3.25    1.14
  -8  11   0    0.21    1.11
  -8  11  -1   83.31    4.32
  -8  11   1   83.98    4.33
  -8  11  -2    5.53    1.55
  -8  11   2    6.31    1.35
  -8  11  -3   19.05    1.98
  -8  11   3   27.13    2.29
   8 -11  -4    6.79    1.56
   8 -11  -5   16.86    1.92
  -8  11  -5   16.03    1.59
   8 -11  -6    0.26    0.57
  -8  12   0    0.90    1.19
  -8  12  -1   22.23    2.32
  -8  12   1   22.08    2.29
  -8  12  -2   -0.08    0.82
  -8  12   2   -0.24    0.78
  -8  12  -3   82.19    3.53
   8 -12  -3   87.41    4.20
   8 -12  -4    1.34    0.82
   8 -12  -5   27.00    1.81
  -8  12  -5   27.46    1.63
  -8  13   0    0.07    1.00
  -8  13  -1    1.14    1.06
  -8  13   1    0.32    0.91
   8 -13  -2   21.05    1.83
  -8  13  -2   17.64    1.73
  -8  13   2   19.35    1.79
  -8  13  -3    0.95    0.44
   8 -13  -3    2.93    0.77
   8 -13  -4    2.44    0.57
  -8  13  -4    3.75    0.86
  -8  14   0    4.63    1.05
  -8  14  -1    4.29    1.03
  -8  14   1    3.44    0.91
  -8  14   2   25.36    1.57
  -8  14  -2   23.41    1.64
  -8  14  -3   18.07    1.39
  -8  15   0    0.02    0.38
  -8  15  -1   43.99    1.81
   9   0   0   -2.15    1.80
   9   0   0   -3.31    2.23
   9   0  -1   -4.87    2.23
   9   0  -1   -0.34    2.29
   9   0   1    2.43    1.75
   9   0   2  461.46   16.53
   9   0  -2  449.69   17.86
   9   0  -3   -1.07    1.67
   9   0   3    3.58    2.13
   9   0  -4  126.22    6.30
   9   0   4  125.19   11.04
  -9   0  -4  141.47    5.76
   9   0  -4  134.30   11.48
  -9   0  -5    0.71    0.96
  -9   0  -6    8.26    1.70
  -9   0  -7    0.34    1.21
  -9   0  -8   86.45    3.77
   9  -1   0  128.69    9.56
   9   1   0  128.25    9.64
   9   1   0  128.55    8.21
   9   1  -1  117.22    8.60
   9  -1  -1  107.07    9.10
   9   1  -1  114.04    9.36
   9  -1   1  117.40    8.70
   9  -1  -2    6.25    2.95
   9   1  -2    8.13    3.24
   9  -1   2    2.19    1.52
   9   1  -2   11.77    3.35
   9   1   2   10.14    2.69
   9  -1   2   16.63    3.16
   9   1   3   34.62    5.20
   9  -1   3   23.58    4.45
   9   1  -3   43.67    6.08
   9  -1  -4  130.27    6.25
   9   1  -4  118.25    6.01
  -9   1  -4  125.31    5.51
   9  -1   4  124.73   10.96
   9   1   4  113.71   10.56
  -9  -1  -4  127.62    5.44
   9   1  -4  121.54   10.67
  -9   1  -5   28.36    2.86
  -9  -1  -5   28.54    2.74
  -9   1  -6  124.94    5.66
  -9  -1  -6  121.20    5.44
  -9  -1  -7    0.40    1.19
  -9   1  -7   -1.30    1.26
  -9   1  -8    2.47    1.17
  -9  -1  -8    2.20    1.07
   9   2   0   -0.26    1.87
   9  -2   0   -1.34    1.87
   9   2   0    0.36    2.89
   9   2  -1   -1.19    1.67
   9  -2   1   -0.05    1.30
   9   2  -1    3.25    1.64
   9   2  -2   16.69    4.30
   9   2  -2   24.59    4.98
   9   2   2   26.15    3.96
   9   2  -3   64.45    7.31
   9   2   3   58.93    6.94
   9  -2  -4   46.36    3.71
   9   2  -4   51.66    7.08
  -9   2  -4   52.86    3.74
   9   2   4   43.31    6.42
  -9  -2  -4   51.42    3.50
  -9   2  -5   59.21    4.06
  -9  -2  -5   57.45    3.76
  -9   2  -6   26.48    2.81
  -9  -2  -6   23.74    2.61
  -9  -2  -7    4.13    1.42
  -9   2  -7    3.51    1.49
  -9   2  -8   35.52    2.43
  -9  -2  -8   34.95    2.39
   9   3   0  331.23   13.84
   9   3  -1   21.21    3.77
   9   3  -1   25.65    4.74
   9   3  -2  149.27   10.75
   9   3  -2  136.29   11.16
   9   3   2  151.82    9.95
   9   3   3   -3.90    2.29
   9  -3  -3    0.33    0.92
   9   3  -3   -1.22    1.75
   9   3  -4   99.38    9.82
   9   3   4  105.19    9.90
  -9   3  -4   91.50    4.95
  -9  -3  -4  101.45    4.83
   9  -3  -5   21.87    2.83
  -9   3  -5   17.97    2.56
  -9  -3  -5   23.21    2.48
  -9   3  -6  171.74    6.52
  -9  -3  -6  171.59    6.29
  -9  -3  -7    1.00    1.05
  -9   3  -7   -0.26    1.11
  -9   3  -8   -0.01    0.82
  -9  -3  -8   -0.07    0.86
   9   4   0    1.05    1.01
   9   4  -1   -2.76    1.96
   9   4  -1    1.20    1.52
   9   4  -2  122.75    9.86
   9   4  -2  128.22   11.06
   9   4   2  134.85    9.64
   9   4   3   -2.18    2.54
   9  -4  -3   -0.59    0.99
   9   4  -3    2.78    2.09
  -9   4  -3    2.02    1.25
   9   4  -4   99.50    9.84
  -9  -4  -4   87.17    4.35
  -9   4  -4   79.69    4.59
   9   4   4   86.93    9.34
  -9  -4  -5    1.64    1.04
   9  -4  -5    2.14    1.51
  -9   4  -5    1.66    1.29
   9  -4  -6   15.89    2.38
  -9   4  -6   15.39    2.31
  -9  -4  -6   11.83    1.90
  -9  -4  -7    0.13    0.98
   9  -4  -7    1.70    0.77
  -9   4  -7    0.05    1.06
  -9   4  -8   85.98    3.25
  -9  -4  -8   79.12    3.09
   9   5   0    3.82    1.78
   9   5  -1   22.62    4.13
   9   5  -1   25.60    5.05
   9  -5  -2    0.13    0.85
   9   5  -2   -0.89    2.42
  -9   5  -2   -1.08    0.90
   9   5  -2   -0.95    1.22
   9  -5  -3   21.41    2.56
   9   5  -3   21.50    5.43
   9   5   3   30.91    5.43
  -9   5  -3   24.56    2.46
  -9   5  -4    3.16    1.44
   9  -5  -5   19.36    2.95
  -9   5  -5   14.94    2.25
  -9  -5  -5   17.80    2.13
  -9  -5  -5   16.66    2.08
  -9  -5  -6    2.77    1.12
   9  -5  -6    1.59    1.18
  -9   5  -6    0.56    1.09
   9  -5  -6    2.16    0.80
  -9  -5  -7    0.45    0.82
   9  -5  -7    0.93    0.87
  -9   5  -7    0.15    0.98
  -9   5  -8   -0.05    0.55
  -9  -5  -8    0.24    0.52
   9  -6   0   -0.45    0.76
   9  -6  -1   -0.45    0.73
   9   6  -1    2.71    2.19
  -9   6  -1    0.53    0.68
   9  -6   1   -1.57    0.98
   9  -6  -1    1.32    0.84
   9   6  -2  145.10   11.46
   9  -6  -2  142.49    6.02
   9  -6  -2  133.68    5.57
  -9   6  -2  137.31    5.77
   9   6  -2  145.10   11.93
  -9   6  -2  139.37    5.43
   9   6  -3   -1.24    1.09
  -9   6  -3   -0.40    1.28
   9  -6  -3    0.56    0.95
  -9   6  -4   43.54    3.34
   9  -6  -4   49.31    3.47
  -9  -6  -5    5.90    1.43
   9  -6  -5    7.76    1.52
   9  -6  -5    5.29    1.82
  -9   6  -5    4.35    1.59
   9  -6  -6    7.96    1.88
  -9   6  -6   12.21    2.02
  -9  -6  -6   14.96    1.89
  -9  -6  -7    9.41    1.34
   9  -6  -7    8.34    1.43
  -9   6  -7    8.42    1.47
  -9   6  -8   24.35    1.44
   9  -7   0  341.87    8.94
   9  -7  -1   30.02    2.70
   9   7  -1   25.40    5.36
  -9   7  -1   24.54    2.59
   9  -7  -1   25.75    2.61
   9   7  -1   28.90    5.46
  -9   7  -1   27.49    2.62
  -9   7  -2    1.32    0.91
   9   7  -2   -1.83    1.68
  -9   7  -2    1.36    1.08
   9  -7  -2    2.30    1.16
   9   7  -2   -3.90    2.39
  -9   7  -3   49.08    3.60
   9  -7  -3   47.85    3.48
   9  -7  -4  142.08    5.65
  -9   7   4  154.26    5.64
   9  -7  -5    1.36    0.98
   9  -7  -5    2.38    1.62
  -9   7  -5    3.26    1.44
  -9  -7  -5    3.91    1.06
   9  -7  -6   91.11    4.88
  -9   7  -6   96.65    4.46
   9  -7  -7   -1.19    0.81
  -9   7  -7    0.20    0.93
  -9   8   0    0.01    0.82
   9  -8  -1   22.26    2.47
   9   8  -1   13.00    3.85
  -9   8  -1   18.51    2.34
  -9   8   1   18.78    2.31
  -9   8  -2    4.63    1.26
  -9   8   2    3.13    1.17
  -9   8  -2    6.37    1.70
   9  -8  -2    3.96    1.51
  -9   8  -3   36.49    3.26
   9  -8  -3   38.05    3.16
  -9   8  -3   36.37    2.85
  -9   8   3   39.69    3.06
  -9   8  -4   14.28    2.15
   9  -8  -4   12.35    1.87
   9  -8  -5    7.09    1.82
  -9   8  -5    7.12    1.74
   9  -8  -5    3.78    1.18
   9  -8  -6   12.33    1.90
  -9   8  -6   10.25    1.65
   9  -8  -7   -0.24    0.66
  -9   9   0   79.49    4.37
  -9   9  -1   -1.11    0.98
  -9   9   1    0.97    1.11
  -9   9  -2   10.93    1.86
  -9   9   2   11.62    1.84
  -9   9  -3    0.16    0.85
  -9   9   3    0.28    0.94
  -9   9  -3    0.23    1.05
  -9   9  -4   22.31    2.53
   9  -9  -5    1.82    1.27
  -9   9  -5    4.05    1.40
   9  -9  -6   10.91    1.65
  -9  10   0   -0.55    1.11
  -9  10   1   13.68    2.00
  -9  10  -1    9.34    1.79
  -9  10  -2   88.12    4.31
  -9  10   2   88.23    4.38
  -9  10  -3   14.80    1.84
  -9  10   3   16.45    2.00
   9 -10  -4   86.42    4.70
   9 -10  -5   10.95    1.80
  -9  10  -5   10.50    1.24
   9 -10  -6   16.26    1.56
  -9  11   0    5.82    1.46
  -9  11  -1   47.15    3.21
  -9  11   1   44.62    3.18
  -9  11  -2   -1.56    0.98
  -9  11   2    0.81    0.96
  -9  11  -3    2.73    1.01
  -9  11   3    5.94    1.17
   9 -11  -4   43.39    3.04
   9 -11  -5    5.83    1.23
  -9  11  -5   -0.41    0.39
  -9  12   0   -0.14    0.98
  -9  12  -1    2.60    1.14
  -9  12   1    3.27    1.13
  -9  12  -2    0.90    0.84
  -9  12   2   -0.16    0.85
  -9  12  -3    0.42    0.46
  -9  12   3    0.12    0.70
   9 -12  -3    0.72    0.80
   9 -12  -4   33.89    2.23
  -9  13   0   42.49    2.65
  -9  13  -1    0.82    0.87
  -9  13   1    0.21    0.83
  -9  13  -2    5.85    1.07
  -9  13   2    6.91    1.11
   9 -13  -2    7.73    1.04
  -9  13  -3    0.64    0.25
   9 -13  -3    3.81    0.77
  -9  14   0    0.16    0.56
  -9  14  -1    1.10    0.62
  -9  14   1    1.44    0.66
  -9  14  -2   38.74    1.70
  10   0   0    1.62    2.08
  10   0  -1    1.64    2.11
  10   0  -1    0.03    0.40
  10   0   1    0.56    1.39
  10   0   2  138.15   10.40
  10   0  -2  141.83   10.68
  10   0  -3    0.72    0.89
 -10   0  -3   -1.20    1.00
  10   0  -4   54.28    4.20
  10   0   4   60.88    7.51
 -10   0  -4   52.71    3.80
 -10   0  -5   -0.41    1.12
 -10   0  -6   87.58    4.66
 -10   0  -7    0.04    1.07
 -10   0  -8   21.58    1.76
  10  -1   0   -3.04    1.78
  10   1   0   -2.14    2.28
  10   1   1   75.09    7.83
  10   1  -1   81.96    8.51
  10  -1   1   74.95    7.67
  10   1  -1   87.46    7.81
  10   1  -2  194.39   12.47
  10   1  -3   13.76    3.62
  10  -1  -3    9.92    1.89
  10   1  -3   10.81    1.96
 -10   1  -3   10.11    1.72
 -10  -1  -3   10.38    1.85
 -10  -1  -4    1.59    1.38
  10   1  -4   10.68    3.53
  10  -1  -4    2.72    1.47
  10   1  -4    2.52    1.14
  10  -1   4   -4.06    3.63
  10   1   4   11.02    4.39
 -10   1  -4    3.26    1.21
 -10   1  -5   58.69    4.02
 -10  -1  -5   56.08    3.81
 -10   1  -6   13.29    2.13
 -10  -1  -6   14.57    2.03
 -10   1  -7    3.88    1.43
 -10  -1  -7    3.00    1.33
 -10   1  -8    0.79    0.79
 -10  -1  -8    0.28    0.65
  10   2   0   65.81    7.47
  10   2  -1  148.97   11.45
  10  -2   1  152.03   10.68
  10   2  -1  160.44   10.70
  10  -2  -2  193.47    6.87
  10   2  -2  210.81   14.47
  10   2  -2  191.27   12.35
  10  -2  -3  160.41    6.66
  10   2  -3  165.30    6.76
 -10  -2  -3  161.85    6.04
  10   2  -3  169.97   12.40
 -10  -2  -4   12.92    2.01
  10  -2  -4   12.83    2.23
  10   2  -4   13.65    2.18
  10  -2   4   16.97    4.61
 -10   2  -4   12.79    2.16
  10   2   4   10.35    4.37
 -10   2  -5   21.76    2.69
 -10  -2  -5   24.73    2.64
 -10   2  -6   23.43    2.59
 -10  -2  -6   25.57    2.57
 -10   2  -7   21.18    2.22
 -10  -2  -7   17.85    2.05
 -10   2  -8   -0.19    0.63
  10   3   0   -2.47    2.53
  10   3  -1   31.46    5.12
  10   3  -1   32.18    5.65
  10   3  -2  146.30   11.15
  10  -3  -2  144.97    6.01
  10  -3   2  152.98    5.80
  10   3  -2  161.30   12.89
  10  -3  -3   32.76    3.23
  10  -3   3   37.87    3.03
  10   3  -3   37.53    6.03
 -10   3  -3   33.98    2.90
 -10  -3  -4    2.42    1.22
 -10   3  -4    1.78    1.08
 -10  -3  -5    9.05    1.75
  10  -3  -5    8.08    1.72
 -10   3  -5    9.89    1.92
 -10  -3  -6    4.41    1.41
 -10   3  -6    6.43    1.68
 -10   3  -7    3.21    1.21
 -10  -3  -7    3.59    1.17
 -10   3  -8   45.10    2.24
  10   4   0   67.87    8.08
  10  -4  -1   20.89    2.39
  10  -4   1   16.01    1.97
  10   4  -1   17.32    3.85
  10  -4   1   17.23    1.99
  10   4  -1   15.41    3.96
  10  -4  -2   15.88    2.20
  10   4  -2   22.33    4.39
 -10   4  -2   16.70    2.01
  10   4  -2   20.79    4.62
  10  -4  -3   13.22    2.21
  10   4  -3    9.34    3.89
 -10   4  -3   13.69    2.06
 -10   4  -4   27.79    2.72
 -10  -4  -4   30.01    2.76
 -10  -4  -5    1.33    0.98
  10  -4  -5   -1.35    1.27
 -10   4  -5   -0.17    1.08
  10  -4  -6    3.65    1.22
 -10   4  -6    3.40    1.35
  10  -4  -6    2.15    1.09
 -10   4  -7    3.37    1.14
 -10  -4  -7    2.31    1.02
 -10   4  -8    6.97    0.91
  10  -5   0   -1.82    0.97
  10  -5   0    0.10    0.85
  10   5  -1  220.58   13.23
  10  -5  -1  223.99    7.32
 -10   5  -1  229.85    7.28
  10  -5   1  230.57    7.12
  10   5  -1  233.52   15.25
  10  -5  -1  228.59    7.16
  10  -5  -2   -1.88    1.26
 -10   5  -2   -0.90    1.11
  10  -5  -2   -0.73    0.88
  10  -5  -3   -0.34    1.19
 -10   5  -3    0.28    0.63
 -10   5  -4    0.02    1.17
  10  -5  -5   44.11    3.84
 -10   5  -5   43.48    3.35
  10  -5  -5   46.72    3.26
 -10  -5  -5   44.76    3.07
 -10  -5  -6   -0.12    0.76
  10  -5  -6    0.20    0.93
  10  -5  -6    1.31    1.02
 -10   5  -6    1.31    1.23
 -10   5  -7   26.74    2.19
 -10  -5  -7   25.88    1.92
  10  -6   0   52.77    3.48
  10  -6   0   53.43    3.61
  10  -6   1   -0.25    0.76
  10  -6  -1    0.30    0.94
  10   6  -1   -1.69    2.31
 -10   6  -1    0.63    0.95
  10  -6  -1    0.23    0.95
  10   6  -1   -3.96    2.98
  10  -6  -2    1.63    1.24
 -10   6  -2    2.87    1.20
 -10   6  -2    2.48    1.09
  10  -6  -2    1.22    0.96
 -10   6  -3   36.14    3.07
  10  -6  -3   39.93    3.26
 -10   6  -4   32.38    2.97
  10  -6  -4   34.70    2.94
  10  -6  -5   32.22    3.28
 -10   6  -5   33.93    3.00
  10  -6  -5   32.13    2.59
  10  -6  -6   29.62    2.71
 -10   6  -6   29.23    2.53
  10  -6  -7    0.40    0.33
 -10   6  -7   38.10    2.34
  10  -7   0   -3.21    1.31
  10  -7  -1   24.13    2.51
  10  -7  -1   24.48    2.63
 -10   7  -1   24.54    2.61
 -10   7  -2    3.75    1.35
 -10   7  -2    4.09    1.46
  10  -7  -2    3.78    1.32
 -10   7  -3    8.27    1.75
  10  -7  -3    9.23    1.86
 -10   7  -4   58.66    3.85
  10  -7  -4   59.55    3.67
 -10   7   4   62.53    3.63
  10  -7  -5    2.79    1.42
 -10   7  -5    3.44    1.33
  10  -7  -5    2.80    1.23
  10  -7  -6   18.87    2.14
 -10   7  -6   18.03    1.98
  10  -7  -7    0.47    0.44
 -10   7  -7    1.74    0.77
 -10   8   0   18.43    2.31
 -10   8  -1   -0.26    0.85
 -10   8   1    0.36    1.09
  10  -8  -1   -0.06    1.24
  10  -8  -2   62.47    4.01
 -10   8  -2   64.05    3.87
 -10   8   2   61.31    3.87
 -10   8  -3   75.99    4.37
  10  -8  -3   78.48    4.40
 -10   8  -3   78.93    3.99
 -10   8   3   76.96    4.08
 -10   8   4    3.59    0.99
 -10   8  -4   -0.14    1.27
  10  -8  -4    0.30    0.97
  10  -8  -5    5.13    1.61
 -10   8  -5    5.14    1.50
  10  -8  -6    8.37    1.49
 -10   8  -6    7.77    1.39
 -10   9   0   -0.99    1.09
 -10   9  -1  135.58    5.53
 -10   9   1  132.94    5.63
 -10   9  -2    0.73    0.93
 -10   9   2    0.08    1.07
 -10   9  -3   12.93    1.69
 -10   9   3   13.94    1.90
  10  -9  -4  100.40    5.16
 -10   9   4  111.13    4.13
  10  -9  -5    7.87    1.59
  10  -9  -6   14.09    1.51
 -10  10   0  167.48    6.11
 -10  10  -1    0.95    1.18
 -10  10   1    0.24    1.16
 -10  10  -2    0.73    0.77
 -10  10   2    0.14    1.08
 -10  10  -3   12.60    1.53
 -10  10   3   14.87    1.73
  10 -10  -4    8.52    1.70
  10 -10  -5    5.81    1.33
 -10  10  -5    0.67    0.25
 -10  11   0    0.63    1.08
 -10  11  -1    6.64    1.42
 -10  11   1    6.19    1.42
 -10  11  -2   18.81    1.94
 -10  11   2   20.24    2.01
  10 -11  -3   20.06    2.19
 -10  11   3   18.28    1.67
  10 -11  -4    1.14    0.97
  10 -11  -5    8.77    1.11
 -10  12   0  119.26    4.43
 -10  12  -1   30.61    2.29
 -10  12   1   29.72    2.25
 -10  12  -2   -0.35    0.67
 -10  12   2    1.25    0.64
  10 -12  -3   80.86    3.39
 -10  12   3   86.07    2.88
  10 -12  -4    1.74    0.64
 -10  12  -4    0.72    0.46
 -10  13   0    0.55    0.72
 -10  13  -1   -0.01    0.59
 -10  13   1    0.14    0.59
  10 -13  -1    0.61    0.29
  10 -13  -2   21.06    1.42
 -10  13  -2   24.86    1.58
 -10  13   2   25.21    1.58
 -10  13  -3    9.18    0.97
 -10  14   0    7.06    0.83
  11   0   0    0.32    0.90
  11   0   0    0.28    1.65
  11   0  -1    0.79    0.81
  11   0   1    0.39    0.96
  11   0  -1    2.63    1.57
  11   0   1   -1.35    1.29
  11   0  -2   18.83    2.45
  11   0   2   18.39    4.17
  11   0  -3    0.40    1.09
  11   0  -4   62.32    4.40
 -11   0  -4   55.00    3.80
 -11   0  -5   -0.38    1.30
 -11   0  -6    0.02    0.97
 -11   0  -7   -0.29    0.89
 -11   0  -8    1.51    0.60
  11  -1   0   14.70    2.15
  11   1   0   15.22    2.02
  11  -1   0   11.11    3.98
  11   1   0   18.25    4.94
  11  -1  -1   47.91    3.52
  11   1  -1   51.86    3.59
  11  -1   1   47.16    3.48
  11  -1   1   51.73    6.84
  11   1  -1   45.24    7.22
  11   1   1   43.74    6.32
  11   1  -1   54.25    6.74
  11  -1  -2    0.06    0.98
  11   1  -2   -0.31    1.04
  11  -1  -3   94.78    5.24
  11   1  -3   90.32    5.11
  11   1  -3   99.73    9.76
  11  -1  -4    2.52    1.30
  11   1  -4    2.10    1.42
 -11  -1  -4    2.02    1.26
 -11  -1  -5    0.20    1.11
 -11   1  -6    1.60    1.00
 -11  -1  -6    2.90    1.29
 -11   1  -7   43.58    2.66
 -11   1  -8    6.18    0.82
  11  -2   0   -1.63    0.98
  11   2   0   -0.67    0.80
  11  -2  -1   34.73    3.03
  11   2  -1   35.46    3.03
  11  -2   1   33.75    2.99
  11   2  -1   38.31    5.39
  11   2  -1   41.96    6.41
  11   2   1   34.76    5.84
  11  -2  -2   22.03    2.57
  11   2  -2   21.44    2.54
  11  -2   2   22.29    2.46
  11   2  -2   16.26    3.69
  11   2   2   16.52    3.94
  11  -2  -3    8.52    1.88
  11   2  -3    8.06    1.77
  11  -2   3    8.13    1.59
 -11  -2  -3    4.22    1.38
  11  -2  -4    0.06    1.23
  11   2  -4   -1.67    1.12
 -11   2  -4    0.34    1.10
 -11   2  -5  154.58    5.97
 -11  -2  -5  143.76    5.77
 -11   2  -6    4.29    1.32
 -11  -2  -6    2.89    1.35
 -11   2  -7   27.57    2.14
  11  -2  -7   -1.61    0.62
  11  -3   0    7.90    1.58
  11   3   0   10.01    1.78
  11  -3   0   11.01    1.86
  11   3   0    8.78    3.48
  11   3  -1    4.01    1.91
  11  -3  -1    4.19    1.34
  11  -3   1    4.40    1.43
  11   3  -1    4.15    1.14
  11  -3   1    5.62    1.38
  11   3  -1    2.28    1.57
  11   3   1    6.06    3.25
  11   3  -2   -0.58    1.51
  11  -3  -2    0.07    0.88
  11   3  -2   -2.94    1.32
  11  -3   2   -1.79    1.18
  11  -3  -3   86.86    5.03
  11   3  -3   90.16    4.91
  11  -3   3   95.96    4.74
 -11   3  -3   92.95    4.59
 -11   3  -4   14.90    2.12
 -11  -3  -4   14.88    2.02
 -11   3  -5   28.78    2.76
 -11  -3  -5   26.54    2.56
 -11   3  -6   20.23    2.21
 -11  -3  -6   18.21    2.11
 -11   3  -7    3.12    0.97
  11  -3  -7    0.29    0.42
  11  -4   0   -1.10    0.94
  11   4   0    0.27    0.90
  11  -4   0    0.99    0.88
  11   4   0   -1.90    3.01
  11  -4  -1   50.32    3.68
  11  -4   1   46.83    3.44
  11   4  -1   44.62    3.36
  11   4  -1   46.48    6.91
  11  -4   1   43.87    3.21
  11  -4  -1   47.25    3.42
  11  -4  -2    3.49    1.35
  11   4  -2    1.90    0.84
  11   4  -2    7.58    3.60
  11  -4   2    3.26    1.06
  11   4  -2    5.93    3.19
  11  -4  -3    6.74    1.68
 -11   4  -3    7.62    1.64
 -11   4  -4   22.73    2.43
  11  -4  -5   95.56    5.04
 -11   4  -5   87.31    4.48
 -11  -4  -5   94.55    4.44
 -11   4  -6    7.81    1.53
  11  -4  -6    8.59    1.45
 -11  -4  -6    8.89    1.42
 -11   4  -7   18.21    1.69
  11  -5   0    5.66    1.34
  11   5   0    5.89    1.46
  11  -5   0    3.85    1.28
  11  -5  -1   44.99    3.48
  11  -5   1   46.49    3.25
  11   5  -1   47.85    3.40
  11  -5   1   45.37    3.28
  11   5  -1   41.95    7.04
  11  -5  -1   44.85    3.37
  11  -5  -2    4.81    1.50
 -11   5  -2    7.05    1.67
  11  -5  -2    5.02    1.56
 -11   5  -3  163.31    6.23
  11  -5  -3  165.36    6.31
 -11   5  -4    1.96    1.10
  11  -5  -4    4.06    1.50
  11  -5  -5    4.19    1.51
 -11   5  -5    2.51    1.26
  11  -5  -5    4.88    1.42
  11  -5  -6    4.98    1.18
 -11   5  -6    4.02    1.25
  11  -5  -6    5.69    1.22
 -11   5  -7   24.42    1.78
  11  -6   0   -1.14    0.99
  11   6   0    0.35    0.86
  11  -6   0    0.43    0.93
  11  -6  -1   12.87    1.97
  11  -6  -1   12.18    1.99
  11  -6  -2    4.15    1.36
 -11   6  -2    6.96    1.54
 -11   6  -2    5.80    1.55
  11  -6  -2    2.81    1.36
 -11   6  -3   52.99    3.63
  11  -6  -3   54.25    3.70
 -11   6  -4    1.43    1.15
  11  -6  -4    1.07    1.07
  11  -6  -5   36.01    3.15
 -11   6  -5   32.43    2.71
  11  -6  -5   38.90    2.76
  11  -6  -6    2.32    0.95
 -11   6  -6    3.93    1.16
  11  -6  -6    0.20    0.40
 -11   6  -7   37.15    1.93
  11  -7   0   32.31    2.95
  11  -7  -1   23.80    2.52
  11  -7  -1   20.85    2.46
 -11   7  -1   19.15    2.38
 -11   7  -2   -0.08    1.02
 -11   7  -2    0.69    1.01
  11  -7  -2    0.17    1.14
 -11   7   3   10.61    1.74
 -11   7  -3    7.97    1.63
  11  -7  -3    8.69    1.82
 -11   7  -4   15.29    2.06
  11  -7  -4   16.35    2.07
 -11   7   4   17.68    1.83
  11  -7  -5    1.52    1.15
 -11   7  -5    2.26    1.14
  11  -7  -5    1.53    0.87
  11  -7  -6    3.50    0.97
 -11   7  -6    5.08    1.11
 -11   8   0    0.61    1.18
 -11   8  -1  156.31    6.00
 -11   8   1  170.12    6.18
 -11   8  -2    0.22    0.85
 -11   8   2    0.02    0.99
  11  -8  -2   -0.87    1.22
  11  -8  -3    8.06    1.66
 -11   8   3   10.65    1.77
 -11   8  -4   13.23    1.90
  11  -8  -4   15.28    1.93
 -11   8   4   16.04    1.74
  11  -8  -5   38.49    2.88
 -11   8  -5   37.26    2.58
  11  -8  -6    0.92    0.71
 -11   9   0    0.59    1.21
 -11   9  -1   12.43    1.88
 -11   9   1   13.09    2.03
 -11   9  -2    0.83    0.88
 -11   9   2    0.66    1.07
 -11   9   3    5.45    1.30
 -11   9  -3    9.09    1.35
 -11   9   4    2.71    0.80
  11  -9  -4    1.71    1.17
  11  -9  -5   20.56    2.00
 -11  10   0   -0.74    1.16
 -11  10  -1    8.67    1.60
 -11  10   1   12.59    1.89
 -11  10  -2   21.80    2.07
 -11  10   2   22.95    2.18
 -11  10  -3   -0.64    0.29
 -11  10   3    2.81    0.83
  11 -10  -4    6.35    1.33
  11 -10  -5    0.62    0.65
 -11  11   0    2.36    1.14
 -11  11  -1   14.45    1.69
 -11  11   1   14.70    1.77
 -11  11  -2    0.96    0.73
 -11  11   2    0.43    0.78
  11 -11  -3   67.19    3.41
 -11  11   3   67.85    2.75
  11 -11  -4    0.29    0.65
 -11  11  -4    0.07    0.12
 -11  12   0    0.18    0.82
 -11  12  -1    0.30    0.71
 -11  12   1    0.70    0.75
 -11  12  -2    1.44    0.62
 -11  12   2    2.31    0.79
  11 -12  -2    2.95    0.84
  11 -12  -3   11.89    1.19
 -11  13   0    3.37    0.72
 -11  13  -1   17.78    1.27
 -11  13   1   18.32    1.32
  12   0   0  561.57   11.97
  12   0   0  572.44   23.76
  12   0  -1   -2.27    1.23
  12   0   1    0.05    1.00
  12   0  -2    4.33    1.53
  12   0   2    2.51    1.30
  12   0  -3    0.10    1.08
  12   0  -4   42.59    3.60
 -12   0  -5   -0.65    0.82
  12   0   6   16.07    1.72
 -12   0  -6   15.21    1.68
 -12   0  -7    0.33    0.56
  12  -1   0    0.44    0.90
  12   1   0   -1.06    1.02
  12   1   0    1.55    2.00
  12  -1  -1    8.46    1.89
  12   1  -1   11.62    1.97
  12  -1   1   11.50    1.97
  12   1   1   11.08    2.03
  12   1   1   10.78    3.49
  12  -1  -2   78.94    4.75
  12   1  -2   81.78    4.70
  12  -1   2   81.39    4.55
  12  -1  -3   20.69    2.61
  12   1  -3   25.35    2.81
  12  -1   3   24.82    2.63
  12  -1  -4   91.78    5.15
  12   1  -4   95.35    5.05
  12  -1   5   22.40    2.26
 -12   1  -5   25.27    2.32
 -12   1  -6    0.69    0.89
 -12  -1  -6    1.80    0.86
 -12   1  -7    2.90    0.74
 -12  -1  -7    2.02    0.65
  12  -2   0   58.65    3.96
  12   2   0   64.48    4.20
  12   2   0   64.93    8.15
  12  -2   0   65.63    3.80
  12  -2  -1   47.07    3.61
  12   2  -1   42.21    3.41
  12  -2   1   43.60    3.47
  12   2   1   46.75    3.57
  12   2  -1   50.81    7.75
  12   2   1   47.89    7.07
  12  -2  -2   36.20    3.23
  12   2  -2   35.77    3.12
  12  -2   2   34.91    3.03
  12  -2  -3    0.82    1.17
  12   2  -3   -0.25    0.96
  12  -2   3    2.06    1.26
  12   2  -4   -1.55    1.02
  12  -2   4    1.04    1.10
 -12   2  -4    1.66    0.95
 -12   2  -5    0.80    0.95
 -12   2  -6    5.30    1.18
 -12  -2  -6    5.01    1.01
  12   2   7    0.39    0.54
 -12   2  -7    0.78    0.69
 -12  -2  -7    0.11    0.39
  12  -2  -7    0.04    0.41
  12  -3   0    1.53    0.97
  12  -3   0    0.16    0.84
  12   3   0    0.41    1.13
  12  -3  -1   12.25    2.06
  12  -3   1    9.91    1.86
  12   3  -1    8.89    1.76
  12   3   1   10.19    1.87
  12  -3  -2   69.25    4.46
  12   3  -2   73.18    4.32
  12  -3   2   67.38    4.05
  12  -3  -3    3.54    1.37
  12   3  -3    8.35    1.79
  12  -3   3    6.95    1.46
 -12   3  -4  104.85    4.69
 -12   3  -5    1.11    0.96
 -12   3  -6   23.20    2.03
  12  -3  -6   25.42    2.10
  12   3   7    5.74    0.86
 -12   3  -7    4.06    0.85
  12  -4   0  334.27    9.09
  12   4   0  338.90    9.24
  12  -4   0  342.28    8.88
  12  -4  -1    1.97    1.28
  12  -4   1    1.00    1.09
  12   4  -1    1.81    0.99
  12  -4   1    2.19    1.11
  12  -4  -1    2.75    1.26
  12  -4  -2    6.70    1.73
  12   4  -2    6.72    1.53
  12  -4   2    7.14    1.52
  12  -4  -2    8.29    1.69
  12  -4  -3   -0.08    1.37
 -12   4  -3    1.82    1.04
 -12   4  -4    3.80    1.35
  12  -4  -5    0.70    0.70
 -12   4  -5    2.15    1.03
  12  -4  -5    0.81    1.06
 -12   4  -6   23.96    2.02
  12  -4  -6   23.03    1.90
 -12   4  -7    0.06    0.52
  12  -5   0    0.35    0.91
  12  -5   0    1.12    1.04
  12   5   0   -0.87    1.08
  12  -5  -1    6.15    1.57
  12  -5   1    7.54    1.53
  12   5  -1   10.52    1.68
  12   5   1    7.06    1.58
  12  -5  -1    6.97    1.60
  12  -5  -2    0.80    1.07
 -12   5  -2   -0.07    0.84
  12  -5  -2    3.08    1.37
  12  -5  -3   17.47    2.29
 -12   5  -3   20.65    2.29
 -12   5  -4    3.60    1.28
  12  -5  -4    2.52    1.33
  12  -5  -5   18.76    2.05
  12  -5  -5   19.03    2.05
 -12   5  -5   19.31    2.01
 -12   5  -6    2.39    0.96
  12  -5  -6    0.42    0.55
  12  -6   0   61.73    3.91
  12   6   0   66.40    3.95
  12  -6   0   55.36    3.77
  12  -6  -1    1.73    1.06
  12   6   1    1.33    1.02
  12  -6  -2   84.26    4.65
  12  -6  -2   91.29    4.76
 -12   6  -2  100.02    4.55
 -12   6  -3    0.18    1.02
  12  -6  -3    0.15    1.28
 -12   6  -4   19.58    2.07
  12  -6  -4   15.90    2.07
 -12   6   4   19.38    1.97
  12  -6  -5    1.66    0.94
 -12   6  -5    1.00    0.94
  12  -6  -5    0.38    0.96
  12  -6  -6    0.45    0.37
 -12   6  -6   66.67    2.88
 -12   7   0    1.35    1.24
  12   7   1   -0.83    0.96
 -12   7  -1    0.00    1.00
  12  -7  -1    0.67    1.16
  12  -7  -2   54.09    3.64
 -12   7  -2   54.68    3.39
 -12   7   3    4.71    1.31
  12  -7  -3    5.16    1.59
 -12   7  -4   44.97    2.96
  12  -7  -4   42.93    2.94
 -12   7   4   47.45    2.82
  12  -7  -5    1.74    0.94
 -12   7  -5    1.65    0.88
  12  -7  -5    1.24    0.86
  12  -7  -6   -0.28    0.16
 -12   8   0   79.95    4.27
 -12   8  -1    5.36    1.44
 -12   8   1    7.81    1.66
 -12   8  -2    2.91    1.18
 -12   8   2    3.71    1.30
  12   8   2    2.31    0.95
 -12   8   3    4.34    1.15
  12  -8  -3    2.55    1.27
 -12   8   4    1.74    0.66
  12  -8  -4    1.09    1.01
  12  -8  -5    3.43    0.96
 -12   9   0    0.75    1.19
 -12   9  -1   43.94    2.93
 -12   9   1   45.88    3.12
 -12   9  -2   92.03    3.86
 -12   9   2   86.57    4.01
  12   9   3   -0.59    0.44
 -12   9   3    9.79    1.40
  12   9   4    0.95    0.33
  12  -9  -4    1.93    1.07
  12  -9  -5    0.37    0.58
 -12  10   0   36.65    2.63
 -12  10  -1    3.05    1.06
 -12  10   1    2.62    1.11
 -12  10  -2   66.93    3.03
 -12  10   2   68.24    3.24
 -12  10   3   17.02    1.46
  12 -10  -4   21.57    1.78
 -12  11   0    0.28    0.82
 -12  11  -1    1.95    0.89
 -12  11   1    1.50    0.84
 -12  11  -2    2.88    0.68
 -12  11   2    4.04    0.91
  12 -11  -3   23.51    1.77
 -12  11   3   19.54    1.26
 -12  12   0    0.90    0.65
 -12  12  -1    0.82    0.55
 -12  12   1    1.61    0.62
 -12  12   2    1.77    0.54
  12 -12  -2    1.58    0.54
  13   0   0   -0.81    1.10
  13   0  -1   -1.60    1.18
  13   0   1   -0.47    1.10
  13   0  -2  128.10    5.91
  13   0   2  127.56    5.72
  13   0  -3    0.86    1.17
  13   0   3   -0.37    1.18
  13   0   4   17.97    2.26
  13   0   5    2.32    1.03
  13   0   6    1.35    0.68
  13  -1   0   28.95    2.96
  13   1   0   29.66    2.94
  13  -1  -1    3.11    1.29
  13   1  -1    3.46    1.34
  13  -1   1    3.35    1.39
  13   1   1    3.70    1.34
  13  -1  -2    1.80    1.50
  13   1  -2    2.66    1.39
  13  -1   2    2.56    1.24
  13   1   2    2.24    1.34
  13  -1  -3   96.59    5.20
  13   1  -3   94.69    5.05
  13  -1   3   90.00    4.66
  13  -1   4   46.01    3.24
  13  -1   5   34.01    2.45
  13   1   6   12.01    1.39
 -13   1  -6   13.45    1.32
  13  -2   0    0.26    1.13
  13   2   0   -0.23    1.19
  13  -2  -1   28.88    2.90
  13   2  -1   27.16    2.76
  13  -2   1   25.58    2.69
  13   2   1   26.51    2.80
  13  -2  -2    8.22    1.74
  13   2  -2    7.70    1.70
  13  -2   2    8.66    1.68
  13   2   2    9.37    1.81
  13  -2  -3   38.86    3.44
  13   2  -3   36.36    3.12
  13  -2   3   39.62    3.09
  13  -2   4   71.87    3.82
 -13   2  -5   34.02    2.33
  13   2   6   17.14    1.61
 -13   2  -6   15.61    1.41
  13  -2  -6   17.93    1.71
  13  -3   0   48.61    3.61
  13   3   0   56.71    3.89
  13  -3   0   53.89    3.57
  13  -3  -1   -0.15    0.99
  13  -3   1    1.18    1.04
  13   3  -1   -2.04    1.21
  13   3   1    0.38    1.24
  13  -3  -1    0.79    1.08
  13  -3  -2   50.49    3.82
  13   3  -2   50.37    3.55
  13  -3   2   51.56    3.56
  13   3   2   51.49    3.71
  13  -3  -2   45.43    3.29
  13  -3  -3    4.72    1.75
  13   3  -3    3.64    1.23
  13  -3   3    6.13    1.46
 -13   3  -4   23.40    2.19
 -13   3  -5   -0.56    0.88
  13  -3  -5   -0.62    1.13
  13   3   6   31.09    2.11
 -13   3  -6   32.12    1.92
  13  -3  -6   33.35    2.10
  13  -4   0    0.72    1.01
  13   4   0   -0.02    0.98
  13  -4   0    0.05    1.05
  13  -4  -1   33.39    3.05
  13  -4   1   35.98    2.99
  13   4  -1   35.94    3.01
  13   4   1   36.89    3.13
  13  -4   1   36.37    2.94
  13  -4  -1   34.89    2.99
  13  -4  -2   12.20    2.21
  13   4  -2   15.02    1.96
  13  -4   2   15.78    2.05
  13  -4  -2   15.40    2.19
  13  -4  -3    9.30    1.82
 -13   4  -4   67.72    3.45
  13  -4  -4   64.08    3.68
 -13   4  -5    9.14    1.34
  13  -4  -5    9.31    1.55
 -13   4  -6    3.31    0.77
  13  -4  -6    3.83    0.84
  13  -5   0    1.33    1.11
  13   5   0    0.23    0.90
  13  -5   0    1.79    1.26
  13  -5  -1   17.20    2.21
  13  -5   1   21.14    2.34
  13   5  -1   20.84    2.29
  13   5   1   19.31    2.31
  13  -5  -1   19.47    2.32
  13  -5  -2    0.75    1.28
  13   5   2    2.07    1.21
 -13   5  -2    0.41    0.91
  13  -5  -2    1.42    1.24
 -13   5  -3   44.30    2.90
  13  -5  -3   37.61    3.03
 -13   5  -4    1.35    0.77
  13  -5  -4    0.67    1.16
  13  -5  -5   -1.30    0.42
 -13   5  -5    1.54    0.79
  13  -5  -5    0.91    0.94
  13   5   6   18.55    1.55
 -13   5  -6   14.50    1.20
  13  -6   0    1.32    1.23
  13   6   0   -1.18    1.00
  13  -6  -1   11.17    1.91
  13   6   1    9.61    1.79
 -13   6  -1    9.62    1.68
  13  -6  -1    7.90    1.68
  13   6   2   33.18    2.88
  13  -6  -2   30.59    2.76
 -13   6  -2   34.19    2.67
  13  -6  -3   -0.43    1.25
  13  -6  -4   13.56    1.82
 -13   6  -4   13.82    1.66
  13  -6  -4   14.54    1.85
 -13   6   4   15.11    1.63
  13  -6  -5   -0.82    0.52
  13  -6  -5   14.55    1.54
  13   6   6    2.54    0.67
 -13   7   0  181.98    6.13
  13   7   1   14.64    1.87
 -13   7  -1   20.04    2.23
 -13   7   1   19.84    2.35
 -13   7  -2   -0.01    0.72
  13   7   2    0.24    0.68
 -13   7   2    0.56    1.11
  13  -7  -2    0.70    1.15
 -13   7   3   -0.03    0.92
  13   7   3    0.14    0.81
  13  -7  -3    0.26    1.18
  13  -7  -4   35.60    2.62
  13  -7  -4   34.84    2.43
 -13   7   4   36.33    2.20
  13   7   5    0.75    0.62
  13  -7  -5    1.00    0.60
 -13   8   0   -1.46    1.07
 -13   8  -1    4.79    1.25
 -13   8   1    4.02    1.26
 -13   8  -2    2.44    1.00
  13   8   2    1.93    0.69
 -13   8   2    2.26    1.10
 -13   8   3    0.91    0.78
  13   8   3    1.14    0.74
  13   8   4    8.26    1.15
  13  -8  -4    8.65    1.41
 -13   8   4    9.19    1.03
  13   8   5   76.60    2.37
 -13   9   0   36.96    2.64
 -13   9  -1   26.41    2.15
 -13   9   1   25.54    2.20
 -13   9   2    9.10    1.34
 -13   9  -2   11.65    1.32
 -13   9   3   35.17    2.06
  13  -9  -4    4.42    0.88
 -13  10   0   -0.23    0.83
 -13  10  -1    0.28    0.64
 -13  10   1    0.38    0.79
 -13  10  -2    0.63    0.25
 -13  10   2   14.22    1.39
  13 -10  -3   30.44    2.00
 -13  10   3   24.60    1.43
 -13  11   0    0.69    0.59
 -13  11  -1   32.98    1.78
 -13  11   1   34.65    1.92
 -13  11   2    0.59    0.43
  13 -11  -2    0.61    0.52
  14   0   0   76.34    4.45
  14   0  -1    0.20    1.12
  14   0   1   -0.53    1.24
  14   0  -2   19.31    2.49
  14   0   2   23.05    2.61
  14   0  -3    1.85    1.16
  14   0   3   -0.23    1.14
  14   0   4   -0.07    0.89
  14   0   5    0.10    0.78
  14   0  -6    0.47    0.64
  14  -1   0    1.32    1.34
  14   1   0   -0.22    1.14
  14  -1  -1   80.45    4.62
  14   1  -1   83.50    4.70
  14  -1   1   80.66    4.53
  14   1   1   84.32    4.63
  14  -1  -1   86.46    4.27
  14  -1  -2   -1.96    1.25
  14   1  -2    0.81    0.94
  14  -1   2   -0.48    1.20
  14   1   2   -0.54    1.25
  14  -1  -3    0.98    1.30
  14   1  -3    0.61    1.26
  14  -1   3    0.08    1.04
  14   1   3    0.35    1.17
  14  -1   4    1.80    1.02
  14   1   4    2.11    1.12
  14  -1   5   28.42    1.96
  14   1   5   25.89    2.14
  14   1   6    6.71    0.79
  14  -1  -6    8.17    1.07
  14  -2   0    9.78    1.95
  14   2   0    9.30    1.96
  14  -2   0   11.43    1.81
  14  -2  -1   47.92    3.65
  14   2  -1   55.82    3.81
  14  -2   1   46.43    3.46
  14   2   1   49.06    3.59
  14  -2  -1   55.46    3.54
  14  -2  -2   39.08    3.34
  14   2  -2   37.15    3.08
  14  -2   2   42.07    3.15
  14   2   2   42.49    3.34
  14  -2  -2   40.28    3.06
  14  -2  -3  113.63    5.27
  14   2  -3  111.55    4.94
  14  -2   3  116.52    4.92
  14   2   3  115.69    5.12
  14  -2   4    6.16    1.17
  14   2   4    6.54    1.50
  14   2   5    8.50    1.36
  14  -2  -5    7.98    1.33
  14   2   6    0.27    0.44
  14  -2  -6   -0.08    0.54
  14  -3   0   -1.77    1.23
  14   3   0   -0.40    1.05
  14  -3   0   -1.57    1.08
  14   3  -1   12.05    1.85
  14  -3  -1    8.33    1.80
  14  -3   1   10.42    1.93
  14   3   1    9.72    1.82
  14  -3  -1   12.75    1.93
  14  -3  -2    6.89    1.80
  14   3  -2    6.50    1.53
  14  -3   2    5.28    1.44
  14   3   2    8.56    1.79
  14  -3  -2    6.23    1.42
  14  -3  -3   42.56    3.41
  14   3  -3   43.95    2.99
  14  -3   3   48.47    3.05
  14   3   3   43.44    3.25
  14  -3  -3   43.47    3.11
  14   3   4   25.85    2.46
  14  -3  -4   27.66    2.44
  14   3   5    3.31    1.02
  14  -3  -5    3.73    1.06
  14   3   6    3.37    0.72
  14  -3  -6    2.37    0.63
  14  -4   0    6.46    1.56
  14   4   0    7.39    1.62
  14  -4   0    7.32    1.52
  14  -4  -1   10.39    1.88
  14  -4   1    9.49    1.73
  14   4  -1    9.62    1.70
  14   4   1    9.50    1.75
  14  -4  -1    8.22    1.61
  14  -4  -2   24.43    2.63
  14   4  -2   20.56    2.17
  14  -4   2   24.93    2.34
  14   4   2   24.03    2.53
  14  -4  -2   23.70    2.44
 -14   4  -2   21.42    2.05
  14   4   3   14.07    1.95
  14  -4  -3   15.30    2.03
  14   4   4    1.36    1.13
  14  -4  -4    2.94    1.28
  14   4   5    0.93    0.84
  14  -4  -5    1.13    0.88
  14  -5   0    0.69    0.94
  14   5   0    0.26    0.95
  14  -5  -1  109.57    4.99
  14  -5   1  108.52    4.69
  14   5  -1  101.95    4.45
  14   5   1  108.19    4.86
  14  -5  -1  107.35    4.73
  14  -5  -2    1.96    1.30
  14   5   2    1.43    1.07
 -14   5  -2    3.37    1.02
  14  -5  -2    4.51    1.32
  14   5   3    3.01    1.22
  14  -5  -3    2.52    1.36
  14   5   4    4.20    1.13
 -14   5   4    4.19    0.96
  14  -5  -4    0.79    0.39
  14  -5  -4    4.30    1.25
  14   5   5   36.98    2.19
  14  -5  -5   39.86    2.15
  14  -6   0   21.66    2.12
  14   6   0   19.55    1.97
 -14   6   0   20.12    2.24
  14  -6  -1    0.20    0.86
  14   6   1    0.87    0.87
 -14   6  -1    0.61    0.83
  14  -6  -1    0.66    1.07
  14   6   2   13.16    1.75
  14  -6  -2   12.71    1.86
 -14   6  -2   16.17    1.65
  14   6   3   23.91    2.15
  14  -6  -3   23.48    2.24
 -14   6   3   24.77    2.16
 -14   6   4    5.45    0.98
  14   6   4    5.64    1.14
  14  -6  -4    3.85    0.82
  14  -6  -4    5.68    1.17
  14   6   5    9.75    1.08
 -14   7   0    0.09    0.86
  14   7   1   -0.51    0.53
 -14   7  -1    1.13    0.93
 -14   7   1    0.78    1.00
  14   7   2   17.30    1.77
 -14   7  -2   12.02    1.32
 -14   7   2   16.86    1.85
  14   7   3   -0.48    0.69
 -14   7   3    0.99    0.75
 -14   7   4    2.77    0.63
  14   7   4    3.82    0.88
  14  -7  -4    3.61    0.83
 -14   8   0   13.42    1.66
 -14   8  -1    1.94    0.87
 -14   8   1    2.60    1.07
 -14   8  -2    1.79    0.46
 -14   8   2   -0.43    0.79
  14   8   3   -0.46    0.28
 -14   8   3   49.62    2.39
  14  -8  -4    1.45    0.51
 -14   9   0    0.53    0.71
 -14   9  -1   76.26    2.97
 -14   9   1   75.78    3.12
 -14   9  -2    0.92    0.36
 -14   9   2    0.41    0.62
 -14   9   3    5.63    0.70
  14  -9  -3    6.08    0.96
 -14  10   0    3.92    0.82
 -14  10  -1    2.96    0.65
 -14  10   1    1.93    0.65
 -14  10   2    2.35    0.61
  14 -10  -2    2.81    0.72
  15   0   0   -0.23    1.16
  15   0  -1   -0.82    1.10
  15   0   1    0.09    1.08
  15   0  -1    1.41    0.89
  15   0  -2   18.65    2.28
  15   0   2   19.03    2.25
  15   0  -3   -0.34    0.99
  15   0   3   -0.66    0.98
  15   0   4  110.04    4.10
  15   0   5   -0.17    0.49
  15   0  -5    0.33    0.70
  15  -1   0   44.75    3.35
  15   1   0   42.15    3.20
  15  -1  -1    1.03    1.20
  15   1  -1    1.75    1.13
  15  -1   1    2.68    1.33
  15   1   1    1.55    1.19
  15  -1  -1    2.13    0.80
  15  -1  -2    1.82    1.36
  15   1  -2    0.19    1.01
  15  -1   2    1.70    1.21
  15   1   2    0.85    1.28
  15  -1  -2    2.25    1.13
  15  -1  -3    3.63    1.41
  15   1  -3    3.41    1.11
  15  -1   3    3.21    1.15
  15   1   3    4.10    1.35
  15  -1  -3    4.52    1.25
  15  -1   4    3.20    0.92
  15   1   4    4.11    1.15
  15  -1  -4    4.18    1.10
  15   1   5    1.87    0.69
  15  -1  -5    1.94    0.88
  15  -2   0   -0.83    1.10
  15   2   0   -1.98    1.26
  15  -2  -1    2.52    1.31
  15   2  -1    1.66    1.06
  15  -2   1    2.91    1.26
  15   2   1    2.94    1.31
  15  -2  -1    2.41    1.13
  15   2  -2   14.11    1.93
  15  -2   2   12.27    1.76
  15  -2  -2    7.96    1.75
  15   2   2    9.76    1.76
  15  -2  -2   14.77    1.90
  15  -2   3   11.55    1.59
  15   2  -3    8.37    1.42
  15   2   3    8.63    1.66
  15  -2  -3    9.05    1.58
  15  -2   4   11.89    1.31
  15   2   4   12.32    1.56
  15  -2  -4   10.63    1.52
  15   2   5   -0.20    0.58
  15  -2  -5    0.54    0.79
  15  -3   0   71.49    4.03
  15   3   0   63.95    3.74
  15  -3   0   76.02    3.67
  15  -3  -1    3.78    1.50
  15  -3   1    1.75    1.02
  15   3  -1    0.80    0.84
  15   3   1    2.17    1.24
  15  -3  -1    3.76    1.20
  15  -3  -2    1.02    1.23
  15   3  -2    0.48    0.71
  15  -3   2    1.11    0.91
  15   3   2    1.91    1.04
  15  -3  -2    0.26    0.97
  15  -3   3   42.80    2.56
  15   3   3   43.15    2.90
  15  -3  -3   43.14    2.83
  15   3   4   49.01    2.77
  15  -3  -4   49.94    2.71
  15   3   5    6.34    0.92
  15  -3  -5    6.65    1.00
  15  -4   0   -1.79    1.03
  15   4   0   -0.54    0.84
  15  -4  -1    6.00    1.49
  15  -4   1    6.51    1.35
  15   4  -1    5.57    1.12
  15   4   1    6.97    1.45
  15  -4  -1    6.92    1.39
  15  -4  -2   22.87    2.36
  15   4  -2   17.76    1.70
  15  -4   2   23.53    2.08
  15   4   2   20.68    2.17
  15  -4  -2   23.75    2.17
  15   4   3    0.42    0.90
  15  -4  -3   -1.16    0.99
  15   4   4   37.29    2.34
  15  -4  -4   39.87    2.38
 -15   4   4   34.83    2.05
  15   4   5    6.59    0.86
  15  -4  -5    6.76    0.89
  15  -5   0    3.28    1.15
  15   5   0    2.09    0.89
  15  -5  -1    1.41    0.95
  15  -5   1   -0.90    0.94
  15   5  -1    1.47    0.55
  15   5   1   -0.38    0.76
 -15   5  -1    0.72    0.86
  15  -5  -1    0.84    1.04
  15   5   2    0.99    0.85
  15  -5  -2    2.14    1.06
  15   5   3   10.75    1.46
  15  -5  -3    9.88    1.46
  15   5   4    0.03    0.64
 -15   5   4    0.70    0.50
  15  -5  -4   -0.38    0.75
  15   6   0    0.78    0.39
 -15   6   0    0.02    0.87
  15   6   1    0.92    0.70
 -15   6  -1    1.19    0.83
 -15   6   1    1.79    0.94
  15   6   2   57.22    2.87
 -15   6   2   63.21    3.13
  15   6   3    8.80    1.18
 -15   6   3    9.57    1.22
  15   6   4    1.08    0.56
 -15   7   0   48.54    2.65
 -15   7  -1   21.22    1.72
 -15   7   1   20.52    1.85
  15   7   2    0.65    0.30
 -15   7   2    1.57    0.76
  15   7   3    0.23    0.19
 -15   7   3   -0.37    0.50
  15  -7  -3    0.44    0.51
 -15   8   0   -0.11    0.65
 -15   8  -1   12.57    1.18
 -15   8   1   13.52    1.38
 -15   8   2    3.18    0.80
 -15   9   0    1.77    0.62
 -15   9   1    0.69    0.51
  16   0   0  150.70    5.43
  16   0  -1    0.17    0.98
  16   0   1    0.38    1.00
  16   0  -2    0.26    0.87
  16   0   2    0.06    0.84
  16   0  -2    0.21    0.68
  16   0   3   -0.36    0.69
  16   0  -3    1.12    0.79
  16   0   4   15.24    1.31
  16   0  -4   15.07    1.34
  16  -1   0   -0.49    1.11
  16   1   0    0.76    1.01
  16  -1  -1   40.05    2.92
  16   1  -1   40.18    2.90
  16  -1   1   37.96    2.76
  16   1   1   39.99    2.85
  16  -1  -1   41.01    2.35
  16  -1  -2   15.07    1.83
  16   1  -2   13.89    1.73
  16  -1   2   12.84    1.60
  16   1   2   15.19    1.81
  16  -1  -2   14.70    1.59
  16   1  -2   13.28    1.48
  16  -1   3   19.15    1.71
  16   1   3   20.23    1.86
  16  -1  -3   20.20    1.75
  16   1  -3   18.63    1.60
  16  -1   4   19.35    1.33
  16   1   4   21.27    1.55
  16  -1  -4   19.01    1.52
  16   1  -4   18.47    1.44
  16  -2   0   25.70    2.40
  16   2   0   24.22    2.27
  16  -2  -1    1.53    1.11
  16   2  -1    0.30    0.87
  16  -2   1    1.44    0.86
  16   2   1    0.89    1.07
  16  -2  -1    0.42    0.72
  16   2  -2    9.85    1.44
  16  -2  -2    7.79    1.44
  16  -2   2    6.78    1.23
  16   2   2    7.24    1.39
  16  -2  -2    8.79    1.24
  16  -2   3   44.84    2.36
  16   2   3   44.05    2.61
  16  -2  -3   43.39    2.43
  16   2  -3   44.88    2.23
  16   2   4    0.55    0.60
  16  -2  -4    0.75    0.61
  16   2  -4    0.87    0.55
  16  -3   0   -0.75    0.84
  16   3   0    0.69    0.87
  16  -3  -1   16.94    1.91
  16   3  -1   17.52    1.83
  16  -3   1   16.75    1.83
  16   3   1   18.63    1.94
  16  -3  -1   17.57    1.75
  16   3  -2   10.69    1.33
  16  -3   2   13.05    1.45
  16   3   2   11.62    1.55
  16  -3  -2   12.53    1.51
  16  -3   3   10.33    1.03
  16   3   3    7.71    1.26
  16  -3  -3    9.14    1.27
  16   3  -3   10.06    1.06
  16   3   4   20.41    1.49
  16  -3  -4   21.15    1.46
  16  -4   0   27.39    2.23
  16   4   0   30.66    2.24
  16  -4  -1    0.67    0.88
  16  -4   1   -0.75    0.69
  16   4  -1   -0.23    0.63
  16   4   1    1.22    0.86
 -16   4  -1    0.58    0.68
  16  -4   2    0.03    0.36
  16   4   2    0.09    0.76
  16  -4  -2    0.61    0.79
  16   4   3   18.67    1.59
  16  -4  -3   16.53    1.50
  16   4   4    5.22    0.78
  16  -4  -4    5.98    0.84
  16  -5   0    0.05    0.64
  16   5   0    0.35    0.32
 -16   5   0   -0.91    0.86
  16  -5   1   57.15    2.50
  16   5   1   54.91    2.64
 -16   5   1   57.45    2.85
  16   5   2    0.77    0.69
 -16   5   2    0.16    0.69
  16   5   3   21.91    1.51
 -16   5   3   17.13    1.36
 -16   6   0    3.85    0.90
  16   6   1    0.39    0.21
 -16   6  -1    0.17    0.24
  16   6   2    0.21    0.19
 -16   6   2    7.72    1.01
 -16   6   3    7.01    0.79
 -16   7   0   -0.46    0.48
 -16   7   1    0.40    0.49
 -16   7   2    5.20    0.80
  17   0   0    0.10    0.87
  17   0  -1   -0.01    0.79
  17   0   1   -0.18    0.79
  17   0   2    1.40    0.72
  17   0   3    0.93    0.55
  17  -1   0    9.53    1.42
  17   1   0   10.91    1.49
  17  -1  -1    2.06    0.95
  17   1  -1    3.62    0.92
  17  -1   1    3.61    0.98
  17   1   1    2.05    0.95
  17   1  -2    9.88    1.22
  17  -1   2    9.00    1.17
  17   1   2    8.20    1.16
  17  -1  -2    6.92    0.86
  17  -1   3   28.37    1.53
  17   1   3   30.64    1.72
  17  -2   0   -1.29    0.81
  17   2   0   -1.51    0.76
  17  -2  -1   16.57    1.68
  17   2  -1   15.45    1.48
  17  -2   1   14.61    1.49
  17   2   1   15.30    1.53
  17  -2   2   -0.30    0.53
  17   2   2    0.24    0.67
  17  -2  -2    0.31    0.51
  17   2   3    4.78    0.78
  17  -3   0   -0.07    0.71
  17   3   0    0.08    0.61
 -17   3   0    0.37    0.50
  17   3  -1    1.65    0.60
  17  -3   1    1.27    0.69
  17   3   1    1.98    0.73
 -17   3  -1    0.46    0.23
  17  -3   2    3.21    0.52
  17   3   2    3.78    0.85
  17   3   3    1.01    0.48
 -17   3   3   -0.36    0.37
  17   4   0    0.09    0.28
 -17   4   0   -0.05    0.48
  17  -4   1   20.53    1.37
  17   4   1   23.88    1.60
 -17   4   1   19.06    1.46
  17   4   2    5.40    0.79
 -17   4   2    4.96    0.79
 -17   5   0    6.36    0.84
 -17   5   1   17.52    1.29
 -17   5   2    4.29    0.66
  18   0   0   91.98    2.87
  18   0   1    0.47    0.46
  18  -1   0   -0.54    0.51
  18   1   0    0.58    0.45
  18  -1   1    4.07    0.67
  18   1   1    5.39    0.76
TITL T15 in Pccn
REM Pccn (#56, found as Pnaa in -cba setting)
CELL 1.54184  14.436809  13.392791   8.073353  90.0000  90.0000  90.0000
ZERR    8.00   0.000577   0.000568   0.000359   0.0000   0.0000   0.0000
LATT  1
SYMM -x+1/2,-y+1/2, z
SYMM -x, y+1/2,-z+1/2
SYMM  x+1/2,-y,-z+1/2
SFAC C H N S
UNIT 56.00 80.00 16.00 8.00
REM  CrysAlisPro recorded range (K): Min=150.0; max=150.0; aver:150.0
TEMP -123
SIZE 0.09 0.13 0.41
TREF
HKLF 4
END
_computing_structure_solution     'SHELXT 2014/4 (Sheldrick, 2014)'
;
_shelx_hkl_checksum     4589
_shelx_res_file
;
TITL t15_a.res in Pccn
    t15.res
    created by SHELXL-2016/6 at 23:05:39 on 28-Nov-2024
REM Old TITL T15 in Pccn
REM SHELXT solution in Pccn
REM R1 0.161, Rweak 0.092, Alpha 0.013, Orientation as input
REM Formula found by SHELXT: C7 N2 S
CELL 1.54184 14.4368 13.3928 8.0734 90 90 90
ZERR 8 0.0006 0.0006 0.0004 0 0 0
LATT 1
SYMM 0.5-X,0.5-Y,+Z
SYMM -X,0.5+Y,0.5-Z
SYMM 0.5+X,-Y,0.5-Z
SFAC C H N S
UNIT 56 80 16 8
EADP C5B C5A
EADP C6B C6A
L.S. 14
PLAN  8
SIZE 0.091 0.127 0.415
TEMP -123
BOND $H
list 4
fmap 2 53
ACTA 140
OMIT 4 3 9
OMIT 5 4 9
OMIT 12 7 6
OMIT 16 6 1
REM <olex2.extras>
REM <HklSrc "%.\\T15.hkl">
REM </olex2.extras>
WGHT    0.058600    0.097400
FVAR       0.35837   0.91871
S1    4    0.585972    0.400790    0.157554    11.00000    0.03387    0.03019 =
         0.02462   -0.00116   -0.00544    0.00217
N1    3    0.658490    0.363338    0.442466    11.00000    0.03066    0.02053 =
         0.02610   -0.00019   -0.00061   -0.00123
N2    3    0.639742    0.220146    0.277660    11.00000    0.03693    0.02379 =
         0.02543   -0.00224   -0.00016   -0.00294
H2A   2    0.677639    0.186324    0.351534    11.00000    0.03824
H2B   2    0.645530    0.200667    0.183385    11.00000    0.03539
C1    1    0.633745    0.319595    0.305220    11.00000    0.02262    0.02628 =
         0.02307    0.00015    0.00152   -0.00179
C2    1    0.602789    0.499903    0.294653    11.00000    0.02463    0.02644 =
         0.02933   -0.00108    0.00157    0.00070
C3    1    0.640829    0.465335    0.435331    11.00000    0.02383    0.02115 =
         0.02817   -0.00065    0.00307   -0.00076
C4    1    0.664307    0.531927    0.579136    11.00000    0.03771    0.02391 =
         0.03396   -0.00497   -0.00450   -0.00028
PART 1
AFIX  23
H4AA  2    0.724328    0.511269    0.627540    21.00000   -1.20000
H4AB  2    0.616144    0.525577    0.665786    21.00000   -1.20000
AFIX  23
PART 2
H4BC  2    0.732233    0.540469    0.588221   -21.00000   -1.20000
H4BD  2    0.640952    0.502830    0.683839   -21.00000   -1.20000
AFIX   0
PART 1
C5A   1    0.670296    0.640665    0.521362    21.00000    0.03848    0.02274 =
         0.04936   -0.00751   -0.00333   -0.00150
AFIX  23
H5AA  2    0.673707    0.685204    0.619040    21.00000   -1.20000
H5AB  2    0.727418    0.650166    0.455371    21.00000   -1.20000
AFIX   0
PART 2
C5B   1    0.614736    0.638273    0.543012   -21.00000    0.03848    0.02274 =
         0.04936   -0.00751   -0.00333   -0.00150
AFIX  23
H5BA  2    0.546954    0.631106    0.557296   -21.00000   -1.20000
H5BB  2    0.636943    0.688128    0.624377   -21.00000   -1.20000
AFIX   0
PART 1
C6A   1    0.586316    0.668560    0.416803    21.00000    0.03818    0.02547 =
         0.04891   -0.00163    0.00264    0.00744
AFIX  23
H6AA  2    0.589342    0.740445    0.388740    21.00000   -1.20000
H6AB  2    0.529217    0.657193    0.482040    21.00000   -1.20000
AFIX   0
PART 2
C6B   1    0.634542    0.674474    0.373369   -21.00000    0.03818    0.02547 =
         0.04891   -0.00163    0.00264    0.00744
AFIX  23
H6BA  2    0.701811    0.671058    0.350239   -21.00000   -1.20000
H6BB  2    0.613909    0.744546    0.360579   -21.00000   -1.20000
AFIX   0
PART 0
C7    1    0.581698    0.607019    0.256169    11.00000    0.03621    0.02927 =
         0.03980    0.00607   -0.00020    0.00796
PART 1
AFIX  23
H7AA  2    0.519122    0.612469    0.206832    21.00000   -1.20000
H7AB  2    0.627174    0.633060    0.175189    21.00000   -1.20000
AFIX  23
PART 2
H7BC  2    0.514371    0.619176    0.267818   -21.00000   -1.20000
H7BD  2    0.599574    0.622040    0.140437   -21.00000   -1.20000
AFIX   0
HKLF 4
REM  t15_a.res in Pccn
REM R1 =  0.0362 for    1284 Fo > 4sig(Fo)  and  0.0507 for all    1606 data
REM    106 parameters refined using      0 restraints
END
WGHT      0.0588      0.0000
REM Highest difference peak  0.278,  deepest hole -0.229,  1-sigma level  0.059
Q1    1   0.6518  0.4123  0.4334  11.00000  0.05    0.28
Q2    1   0.5860  0.5378  0.2939  11.00000  0.05    0.24
Q3    1   0.6596  0.5942  0.5504  11.00000  0.05    0.24
Q4    1   0.6013  0.3461  0.2414  11.00000  0.05    0.23
Q5    1   0.5251  0.3571  0.1791  11.00000  0.05    0.23
Q6    1   0.5960  0.4601  0.2391  11.00000  0.05    0.23
Q7    1   0.5845  0.6371  0.3234  11.00000  0.05    0.22
Q8    1   0.6499  0.4989  0.5183  11.00000  0.05    0.22
;
_shelx_res_checksum     93092
_SHELXL_version_number     '2016/6'
