# Supplementary material for: 4,5,6,7-Tetra­hydro­benzo[d]thia­zol-2-amine
Source: IUCrdata. 2025 Oct 24;10(Pt 10):x250913. doi: 10.1107/S2414314625009137 (PMC12598882; doi:10.1107/S2414314625009137)
Supplement: Supplementary file 2 [file x-10-x250913-Isup2.hkl]

data_I                                                                          
_shelx_title ' t15_a.res in Pccn'                                               
_shelx_refln_list_code          4                                               
_shelx_F_calc_maximum      295.77                                               
_exptl_crystal_F_000       656.00                                               
_reflns_d_resolution_high  0.7937                                               
                                                                                
loop_                                                                           
 _space_group_symop_operation_xyz                                               
 'x, y, z'                                                                      
 '-x+1/2, -y+1/2, z'                                                            
 '-x, y+1/2, -z+1/2'                                                            
 'x+1/2, -y, -z+1/2'                                                            
 '-x, -y, -z'                                                                   
 'x-1/2, y-1/2, -z'                                                             
 'x, -y-1/2, z-1/2'                                                             
 '-x-1/2, y, z-1/2'                                                             
                                                                                
_cell_length_a    14.4368                                                       
_cell_length_b    13.3928                                                       
_cell_length_c     8.0734                                                       
_cell_angle_alpha  90.000                                                       
_cell_angle_beta   90.000                                                       
_cell_angle_gamma  90.000                                                       
                                                                                
_shelx_F_squared_multiplier     1.000                                           
                                                                                
loop_                                                                           
 _refln_index_h                                                                 
 _refln_index_k                                                                 
 _refln_index_l                                                                 
 _refln_F_squared_calc                                                          
 _refln_F_squared_meas                                                          
 _refln_F_squared_sigma                                                         
 _refln_observed_status                                                         
   2   0   0        299.88        391.89        17.36 o                         
   4   0   0      87478.28      77857.25       346.19 o                         
   6   0   0        579.50        607.20        55.79 o                         
   8   0   0          7.89         27.70        11.14 o                         
  10   0   0          5.56         12.61        16.20 o                         
  12   0   0       4357.25       4390.06        83.24 o                         
  14   0   0        600.42        594.42        34.65 o                         
  16   0   0       1081.27       1173.43        42.28 o                         
  18   0   0        691.90        716.20        22.35 o                         
   1   1   0       4405.79       4548.69        66.93 o                         
   3   1   0       2695.71       2784.30        35.79 o                         
   5   1   0       5315.40       5634.97        51.06 o                         
   7   1   0        405.65        399.15        26.86 o                         
   9   1   0        878.18       1000.60        40.73 o                         
  11   1   0        122.35        116.21        10.35 o                         
  13   1   0        251.99        228.24        16.24 o                         
  15   1   0        330.42        338.16        18.02 o                         
  17   1   0         86.35         79.68         8.00 o                         
   0   2   0       1792.92       2133.50        48.04 o                         
   2   2   0        271.13        299.78        20.40 o                         
   4   2   0        139.32        179.17        13.08 o                         
   6   2   0       1375.75       1364.31        33.19 o                         
   8   2   0        185.59        173.66        20.20 o                         
  10   2   0        533.14        512.43        58.17 o                         
  12   2   0        466.50        492.35        17.21 o                         
  14   2   0         89.79         80.37         8.55 o                         
  16   2   0        193.51        194.20        12.84 o                         
   1   3   0         12.91         17.53         7.98 o                         
   3   3   0       3050.52       2945.01        73.12 o                         
   5   3   0       1848.44       1861.36        63.38 o                         
   7   3   0       1308.35       1351.08        44.15 o                         
   9   3   0       2293.69       2579.12       107.77 o                         
  11   3   0         75.40         74.52         7.47 o                         
  13   3   0        430.52        413.54        16.55 o                         
  15   3   0        519.45        551.91        23.27 o                         
  17   3   0          0.20          1.19         2.64 o                         
   0   4   0       8789.20       9584.25       145.53 o                         
   2   4   0       1851.48       2034.96        48.84 o                         
   4   4   0        157.89        146.62        21.80 o                         
   6   4   0       2438.00       2455.32        84.64 o                         
   8   4   0       2848.73       2963.70       111.81 o                         
  10   4   0        444.96        528.47        62.91 o                         
  12   4   0       2755.62       2636.29        40.76 o                         
  14   4   0         66.99         55.12         7.04 o                         
  16   4   0        224.93        226.66        12.73 o                         
   1   5   0        294.13        306.77        22.35 o                         
   3   5   0        928.73        945.52        53.88 o                         
   5   5   0        134.77        132.60        23.98 o                         
   7   5   0        342.83        299.94        33.48 o                         
   9   5   0         28.09         29.74        13.86 o                         
  11   5   0         35.72         40.66         6.09 o                         
  13   5   0          6.74          7.98         4.76 o                         
  15   5   0         21.60         20.32         5.48 o                         
  17   5   0         70.52         49.52         6.54 o                         
   0   6   0        933.14       1399.31        72.34 o                         
   2   6   0       2001.23       2027.67        61.34 o                         
   4   6   0        311.85        363.01        39.24 o                         
   6   6   0       3525.94       3461.72       120.61 o                         
   8   6   0        606.03        715.97        61.20 o                         
  10   6   0        425.48        413.39        19.51 o                         
  12   6   0        441.33        477.51        21.01 o                         
  14   6   0        164.85        159.22         9.45 o                         
  16   6   0         32.90         29.98         7.01 o                         
   1   7   0        839.30        752.30        41.10 o                         
   3   7   0       1646.28       1410.76        79.66 o                         
   5   7   0        711.00        699.38        59.02 o                         
   7   7   0        166.53        131.98        27.41 o                         
   9   7   0       2744.52       2661.97        69.61 o                         
  11   7   0        293.84        251.58        22.97 o                         
  13   7   0       1321.06       1416.99        47.73 o                         
  15   7   0        311.86        377.96        20.63 o                         
   0   8   0       2394.45       2767.56       120.22 o                         
   2   8   0         36.16         -1.44        10.56 o                         
   4   8   0        335.32        303.83        42.12 o                         
   6   8   0        166.77        133.93        27.49 o                         
   8   8   0        230.59        237.41        21.10 o                         
  10   8   0        150.47        143.51        17.99 o                         
  12   8   0        618.42        622.53        33.25 o                         
  14   8   0         83.30        104.49        12.93 o                         
   1   9   0        782.16        705.99        46.83 o                         
   3   9   0        764.19        747.82        67.98 o                         
   5   9   0         50.14         58.79         7.50 o                         
   7   9   0        103.46         77.79        14.56 o                         
   9   9   0        664.04        618.95        34.03 o                         
  11   9   0          6.74          4.59         9.42 o                         
  13   9   0        301.59        287.79        20.56 o                         
  15   9   0          8.62         13.78         4.83 o                         
   0  10   0       1795.60       1625.12       106.21 o                         
   2  10   0       1573.24       1456.42        38.82 o                         
   4  10   0        628.85        623.15        22.17 o                         
   6  10   0       5051.91       4446.28        76.50 o                         
   8  10   0         32.47         32.63        11.68 o                         
  10  10   0       1346.89       1304.08        47.58 o                         
  12  10   0        285.82        285.38        20.48 o                         
  14  10   0         22.83         30.52         6.38 o                         
   1  11   0        295.94        317.38        17.61 o                         
   3  11   0        732.64        678.60        23.77 o                         
   5  11   0          4.85          6.34         5.58 o                         
   7  11   0        201.45        186.88        20.09 o                         
   9  11   0         49.84         45.32        11.37 o                         
  11  11   0         22.88         18.38         8.88 o                         
  13  11   0          1.23          5.37         4.59 o                         
   0  12   0          0.80         13.00         9.97 o                         
   2  12   0        528.97        454.59        21.09 o                         
   4  12   0          2.92          8.13         5.87 o                         
   6  12   0       2103.55       1893.44        58.24 o                         
   8  12   0          9.44          7.01         9.27 o                         
  10  12   0        910.29        928.62        34.49 o                         
  12  12   0          9.14          7.01         5.06 o                         
   1  13   0         25.00         31.00         7.65 o                         
   3  13   0        375.67        390.10        19.35 o                         
   5  13   0        182.96        167.52        13.18 o                         
   7  13   0        273.51        305.08        22.66 o                         
   9  13   0        313.36        330.85        20.63 o                         
  11  13   0         29.02         26.24         5.61 o                         
   0  14   0        736.37        695.18        34.42 o                         
   2  14   0        298.00        318.81        17.06 o                         
   4  14   0        220.13        214.10        28.15 o                         
   6  14   0        767.94        786.13        32.70 o                         
   8  14   0         31.13         36.05         8.18 o                         
  10  14   0         47.08         54.97         6.46 o                         
   1  15   0          2.47          7.48         5.00 o                         
   3  15   0         47.84         62.24         9.46 o                         
   5  15   0          5.29         -6.46         6.46 o                         
   7  15   0         30.99         32.47         6.62 o                         
   0  16   0        799.84        928.62        29.74 o                         
   2  16   0         31.21         29.59         6.93 o                         
   4  16   0        216.61        226.74        13.39 o                         
   1   1   1       3892.67       4131.89        41.16 o                         
   2   1   1      21613.91      21002.47        80.15 o                         
   3   1   1      13677.96      13860.30       109.59 o                         
   4   1   1      11454.81      11570.80        59.63 o                         
   5   1   1       1243.14       1327.34        22.76 o                         
   6   1   1       1039.20       1192.09        23.76 o                         
   7   1   1       3790.73       4282.14        44.87 o                         
   8   1   1       4073.85       4516.40        80.82 o                         
   9   1   1        786.72        889.66        34.75 o                         
  10   1   1        616.87        623.64        30.90 o                         
  11   1   1        372.76        381.73        13.59 o                         
  12   1   1         90.54         83.91         7.36 o                         
  13   1   1         25.05         26.49         5.21 o                         
  14   1   1        611.65        648.09        15.82 o                         
  15   1   1         19.94         14.32         3.75 o                         
  16   1   1        298.41        310.99         9.50 o                         
  17   1   1         23.81         22.80         3.70 o                         
  18   1   1         44.90         36.90         5.14 o                         
   1   2   1       1996.26       2109.50        79.50 o                         
   2   2   1       3861.72       3829.18        29.87 o                         
   3   2   1       1496.37       1638.20        22.62 o                         
   4   2   1       2829.81       3028.49        52.01 o                         
   5   2   1       1024.67        954.10        18.67 o                         
   6   2   1        418.47        399.15        16.22 o                         
   7   2   1         61.77         36.43         6.38 o                         
   8   2   1       2519.39       2701.66        52.51 o                         
   9   2   1          1.40          4.85         9.38 o                         
  10   2   1       1231.40       1200.50        49.12 o                         
  11   2   1        293.52        276.35        12.05 o                         
  12   2   1        369.06        353.44        12.96 o                         
  13   2   1        217.83        210.43        10.84 o                         
  14   2   1        407.96        397.94        14.78 o                         
  15   2   1         19.47         19.10         4.18 o                         
  16   2   1          5.44          6.77         3.11 o                         
  17   2   1        116.70        120.32         5.99 o                         
   1   3   1        310.08        311.37        14.91 o                         
   2   3   1       1396.85       1469.33        30.48 o                         
   3   3   1        215.76        259.86        13.78 o                         
   4   3   1        429.02        377.40        21.54 o                         
   5   3   1        210.12        235.95        17.74 o                         
   6   3   1         35.91         39.87         6.76 o                         
   7   3   1          1.57         -2.57         4.36 o                         
   8   3   1         74.24         48.75        10.14 o                         
   9   3   1        196.56        180.14        22.97 o                         
  10   3   1        267.99        247.52        29.54 o                         
  11   3   1         34.29         33.84         4.41 o                         
  12   3   1         76.23         80.30         7.31 o                         
  13   3   1          7.12          0.58         3.83 o                         
  14   3   1         88.58         84.35         6.49 o                         
  15   3   1         25.50         17.61         3.96 o                         
  16   3   1        139.25        136.19         6.44 o                         
  17   3   1         12.39          8.20         2.62 o                         
   1   4   1       2665.86       2808.33        47.91 o                         
   2   4   1         18.12         19.38         7.28 o                         
   3   4   1        581.03        613.24        23.26 o                         
   4   4   1         26.14         14.09         5.87 o                         
   5   4   1       1002.78       1072.90        70.16 o                         
   6   4   1          0.20         -0.49         4.58 o                         
   7   4   1        242.25        229.89        17.47 o                         
   8   4   1         50.34         48.89         9.55 o                         
   9   4   1          0.12         -4.12        15.42 o                         
  10   4   1        137.03        137.80         8.62 o                         
  11   4   1        376.21        362.03        11.60 o                         
  12   4   1         10.70         14.93         3.94 o                         
  13   4   1        265.53        277.29         9.59 o                         
  14   4   1         77.86         73.44         6.02 o                         
  15   4   1         56.60         49.56         4.66 o                         
  16   4   1          3.61          1.81         2.54 o                         
  17   4   1        161.82        164.68         9.98 o                         
   1   5   1       4190.78       4616.54        68.57 o                         
   2   5   1       5355.04       5519.28        75.46 o                         
   3   5   1        171.70        207.60        16.07 o                         
   4   5   1       1501.03       1544.73        49.65 o                         
   5   5   1       2692.56       2822.66        94.45 o                         
   6   5   1         65.77         75.55        13.27 o                         
   7   5   1        575.30        520.06        48.04 o                         
   8   5   1        645.56        636.57        39.66 o                         
   9   5   1        181.82        186.13        24.89 o                         
  10   5   1       1793.90       1776.02        26.43 o                         
  11   5   1        378.80        356.51        11.42 o                         
  12   5   1         51.42         61.17         5.54 o                         
  13   5   1        167.04        152.99         7.98 o                         
  14   5   1        839.56        833.14        16.48 o                         
  15   5   1          5.57          4.59         2.64 o                         
  16   5   1        381.49        439.98        11.92 o                         
  17   5   1        175.61        136.42        10.04 o                         
   1   6   1        320.93        267.71        20.91 o                         
   2   6   1        120.83         96.45        13.74 o                         
   3   6   1        130.76        109.61        13.84 o                         
   4   6   1        799.76        808.86        33.02 o                         
   5   6   1        273.04        207.76        28.30 o                         
   6   6   1         17.43         15.78         7.57 o                         
   7   6   1         46.93         45.55        19.54 o                         
   8   6   1        475.25        462.20        55.67 o                         
   9   6   1          2.81          1.94         4.93 o                         
  10   6   1          1.50         -1.73         4.10 o                         
  11   6   1         96.61         97.63        10.90 o                         
  12   6   1          1.48         11.88         5.72 o                         
  13   6   1         82.67         74.84         6.84 o                         
  14   6   1          6.07          4.52         3.48 o                         
  15   6   1         10.94          9.80         3.62 o                         
   1   7   1       2291.26       2502.11        64.29 o                         
   2   7   1       1040.96       1237.41        43.72 o                         
   3   7   1       2055.74       2300.58        59.80 o                         
   4   7   1        205.45        154.00        21.88 o                         
   5   7   1         17.46         15.60        14.09 o                         
   6   7   1        589.29        618.95        40.77 o                         
   7   7   1         41.20         30.91        20.40 o                         
   8   7   1        179.20        163.35        10.15 o                         
   9   7   1        214.15        210.73         9.68 o                         
  10   7   1        194.71        189.82        11.61 o                         
  11   7   1        176.49        166.26        11.02 o                         
  12   7   1          5.90         -0.77         4.63 o                         
  13   7   1        171.07        140.66        13.17 o                         
  14   7   1          9.62          2.03         3.96 o                         
  15   7   1        140.58        162.75         9.81 o                         
  16   7   1          6.65          3.11         3.82 o                         
   1   8   1         27.55         26.88        12.91 o                         
   2   8   1        587.64        554.03        31.88 o                         
   3   8   1       1291.96       1351.21        49.67 o                         
   4   8   1        461.11        429.20        35.03 o                         
   5   8   1        794.00        731.72        46.93 o                         
   6   8   1        379.28        365.42        49.60 o                         
   7   8   1       2803.29       2717.12        34.27 o                         
   8   8   1        153.64        148.13        11.19 o                         
   9   8   1        158.14        150.81        12.03 o                         
  10   8   1          9.14         -0.06         4.59 o                         
  11   8   1       1274.79       1271.56        53.77 o                         
  12   8   1         65.30         51.71         9.54 o                         
  13   8   1         31.95         34.59         6.91 o                         
  14   8   1         14.84         17.41         5.26 o                         
  15   8   1         99.60        101.13         6.98 o                         
   1   9   1       1240.17       1172.93        60.58 o                         
   2   9   1        482.02        430.93        37.86 o                         
   3   9   1        126.04         91.32        19.54 o                         
   4   9   1       2175.02       2103.45       115.94 o                         
   5   9   1        587.33        561.35        17.17 o                         
   6   9   1        143.72        142.91         8.28 o                         
   7   9   1        100.13         93.63         9.77 o                         
   8   9   1       1995.80       1954.91        42.04 o                         
   9   9   1          0.10         -1.05         8.10 o                         
  10   9   1       1040.55       1045.70        30.72 o                         
  11   9   1        101.65         99.23        10.74 o                         
  12   9   1        371.03        349.38        16.63 o                         
  13   9   1        178.21        202.39        11.97 o                         
  14   9   1        542.23        592.03        16.75 o                         
  15   9   1          2.06          5.37         3.97 o                         
   1  10   1         94.06         96.66         6.71 o                         
   2  10   1         77.59         74.52         5.89 o                         
   3  10   1         34.32         27.65         4.47 o                         
   4  10   1         88.33         77.05         6.65 o                         
   5  10   1        155.44        133.08         8.17 o                         
   6  10   1         42.13         39.32         5.43 o                         
   7  10   1         86.74         81.89        10.05 o                         
   8  10   1         20.11         22.59         6.78 o                         
   9  10   1         92.60         90.97        16.90 o                         
  10  10   1          1.95          4.61         6.44 o                         
  11  10   1        105.13         83.07        15.26 o                         
  12  10   1         16.82         22.11         5.97 o                         
  13  10   1          6.29          2.53         3.87 o                         
  14  10   1         15.60         19.86         4.01 o                         
   1  11   1        704.55        651.77        16.45 o                         
   2  11   1       3361.17       3166.79        36.69 o                         
   3  11   1        807.37        691.60        17.49 o                         
   4  11   1        936.60        853.56        20.05 o                         
   5  11   1          1.60          5.17         4.19 o                         
   6  11   1        462.06        449.60        17.16 o                         
   7  11   1         29.59         19.04         6.60 o                         
   8  11   1        687.12        651.31        23.81 o                         
   9  11   1        355.16        357.46        17.59 o                         
  10  11   1         78.15         50.01         7.82 o                         
  11  11   1        111.11        113.45         9.52 o                         
  12  11   1         11.69         13.38         4.76 o                         
  13  11   1        245.58        262.97        10.16 o                         
   1  12   1        821.09        791.59        17.09 o                         
   2  12   1        234.41        200.77        10.30 o                         
   3  12   1        242.93        247.97        11.16 o                         
   4  12   1        191.27        171.61         9.60 o                         
   5  12   1        570.30        552.86        16.11 o                         
   6  12   1          0.92          2.70         6.13 o                         
   7  12   1          1.87          2.89         5.90 o                         
   8  12   1        167.40        172.50        12.69 o                         
   9  12   1         25.71         22.86         6.25 o                         
  10  12   1        225.93        234.87        12.50 o                         
  11  12   1          2.35          3.85         4.01 o                         
  12  12   1          8.96          9.28         3.20 o                         
   1  13   1          0.49          1.72         3.93 o                         
   2  13   1        154.37        137.92         8.79 o                         
   3  13   1         95.92         68.20         6.95 o                         
   4  13   1         21.42         20.81         5.16 o                         
   5  13   1         14.62         19.52         5.82 o                         
   6  13   1         33.43         25.74         7.40 o                         
   7  13   1        237.22        229.11        13.54 o                         
   8  13   1          3.17          5.44         5.38 o                         
   9  13   1          7.13          3.95         4.68 o                         
  10  13   1          1.65          2.65         1.85 o                         
  11  13   1        128.45        140.50         7.13 o                         
   1  14   1         58.25         69.79         6.01 o                         
   2  14   1        349.50        327.34        11.42 o                         
   3  14   1         10.60          5.47         4.06 o                         
   4  14   1         62.12         53.42         6.61 o                         
   5  14   1         91.55         92.89         9.33 o                         
   6  14   1         11.60          5.14         5.12 o                         
   7  14   1        148.56        140.63         9.95 o                         
   8  14   1         36.46         30.05         5.31 o                         
   9  14   1         12.29          9.85         3.52 o                         
   1  15   1         61.35         64.31         5.44 o                         
   2  15   1        293.96        351.15        10.85 o                         
   3  15   1          1.97         -3.01         3.01 o                         
   4  15   1        538.43        555.07        20.15 o                         
   5  15   1         24.82         26.49         4.07 o                         
   6  15   1          3.68         -2.20         3.18 o                         
   7  15   1         74.26         71.90         4.53 o                         
   8  15   1        326.18        342.53        14.09 o                         
   1  16   1          3.80          2.85         2.61 o                         
   2  16   1         60.50         60.72         6.38 o                         
   3  16   1          0.13         -1.45         2.84 o                         
   4  16   1         91.49         87.31        14.52 o                         
   5  16   1         14.04         13.86         4.52 o                         
   0   0   2       3228.58       3277.03        59.41 o                         
   1   0   2         94.44        106.88         7.63 o                         
   2   0   2       5130.10       5502.02       102.31 o                         
   3   0   2        225.89        190.97        25.77 o                         
   4   0   2       2541.96       2637.29        85.81 o                         
   5   0   2       3244.34       3232.57       102.78 o                         
   6   0   2       7557.82       8566.09       179.17 o                         
   7   0   2         44.65          5.84        15.81 o                         
   8   0   2        507.66        464.65        33.23 o                         
   9   0   2       3568.18       3551.46        94.46 o                         
  10   0   2        920.35       1089.84        58.02 o                         
  11   0   2        138.95        145.76        16.45 o                         
  12   0   2         32.25         26.05         7.71 o                         
  13   0   2       1016.33        995.28        32.00 o                         
  14   0   2        154.57        165.52        14.56 o                         
  15   0   2        154.65        146.73        12.47 o                         
  16   0   2          5.30          1.39         3.52 o                         
  17   0   2          8.56         10.90         5.61 o                         
   0   1   2         19.97          8.10         9.81 o                         
   1   1   2       4305.67       4218.46        46.10 o                         
   2   1   2       3594.21       3657.64        52.27 o                         
   3   1   2       1423.53       1535.85        26.55 o                         
   4   1   2         99.33         87.17        11.80 o                         
   5   1   2        976.71        977.90        29.05 o                         
   6   1   2       8070.37       8449.08        89.61 o                         
   7   1   2        119.52        121.70        12.94 o                         
   8   1   2        640.53        665.73        25.74 o                         
   9   1   2         73.43         70.24        12.75 o                         
  10   1   2       1504.37       1513.62        97.10 o                         
  11   1   2          0.52         -0.93         5.55 o                         
  12   1   2        636.94        628.76        20.97 o                         
  13   1   2         21.52         18.15         5.29 o                         
  14   1   2          0.10         -3.43         4.42 o                         
  15   1   2         11.50         10.31         4.11 o                         
  16   1   2        112.14        109.95         5.27 o                         
  17   1   2         66.43         65.05         4.23 o                         
   0   2   2        453.59        470.54        31.77 o                         
   1   2   2       2401.60       2408.44        48.01 o                         
   2   2   2       1446.53       1609.53        31.73 o                         
   3   2   2        908.48        919.79        24.71 o                         
   4   2   2        860.46        926.20        20.18 o                         
   5   2   2          6.19          3.69         7.63 o                         
   6   2   2       3461.66       3698.53        70.12 o                         
   7   2   2          2.93          3.06         5.36 o                         
   8   2   2        618.18        655.32        30.49 o                         
   9   2   2        191.95        181.57        19.70 o                         
  10   2   2       1466.30       1524.45        43.18 o                         
  11   2   2        187.03        163.04         9.97 o                         
  12   2   2        307.59        277.26        14.04 o                         
  13   2   2         71.79         66.25         6.74 o                         
  14   2   2        320.70        313.46        11.10 o                         
  15   2   2        108.84         94.69         8.77 o                         
  16   2   2         68.23         63.75         4.66 o                         
  17   2   2          3.61          0.58         2.51 o                         
   0   3   2       1805.04       1718.01        62.68 o                         
   1   3   2        894.96        945.21        33.17 o                         
   2   3   2       2142.64       2371.51        41.34 o                         
   3   3   2        379.81        449.90        20.52 o                         
   4   3   2        439.69        417.24        18.94 o                         
   5   3   2       1305.50       1298.57        40.80 o                         
   6   3   2       5676.09       6020.84        99.31 o                         
   7   3   2          3.84         16.57         9.78 o                         
   8   3   2        258.99        225.56        20.85 o                         
   9   3   2       1142.58       1141.84        47.58 o                         
  10   3   2       1126.93       1167.96        29.13 o                         
  11   3   2          1.60         -4.74         4.74 o                         
  12   3   2        564.59        544.44        19.18 o                         
  13   3   2        376.20        387.69        12.44 o                         
  14   3   2         52.62         52.02         5.47 o                         
  15   3   2         10.56          7.08         3.22 o                         
  16   3   2         87.73         93.33         5.66 o                         
  17   3   2         28.59         26.35         3.45 o                         
   0   4   2        680.40        834.25        48.67 o                         
   1   4   2        352.62        404.43        16.67 o                         
   2   4   2       1329.19       1515.80        35.63 o                         
   3   4   2       4939.16       5528.57        72.44 o                         
   4   4   2        405.77        479.01        26.66 o                         
   5   4   2        604.93        536.76        51.39 o                         
   6   4   2       1974.00       2099.72        56.74 o                         
   7   4   2       1873.70       1805.95        55.87 o                         
   8   4   2        225.99        214.93        21.06 o                         
   9   4   2        991.50       1004.00        45.55 o                         
  10   4   2        136.15        136.41        11.85 o                         
  11   4   2         29.19         26.70         6.55 o                         
  12   4   2         62.35         56.40         6.27 o                         
  13   4   2        111.85        115.22         8.16 o                         
  14   4   2        197.46        179.64         7.42 o                         
  15   4   2        166.44        167.85         7.91 o                         
  16   4   2          4.29          1.41         2.34 o                         
  17   4   2         39.69         40.41         4.35 o                         
   0   5   2        275.04        309.20        34.42 o                         
   1   5   2          1.61          7.34         7.22 o                         
   2   5   2         14.42         21.54         6.35 o                         
   3   5   2          4.78          1.22         9.24 o                         
   4   5   2         40.42         36.09         9.31 o                         
   5   5   2         77.37         81.75        11.38 o                         
   6   5   2         79.76         60.47        14.16 o                         
   7   5   2         28.26          0.18         6.69 o                         
   8   5   2          1.28         -0.97         5.49 o                         
   9   5   2          6.59         -4.19         4.19 o                         
  10   5   2          0.42         -4.71         4.71 o                         
  11   5   2         41.84         44.51         7.07 o                         
  12   5   2          3.53          7.94         6.19 o                         
  13   5   2          9.97          8.63         4.39 o                         
  14   5   2         30.34         22.15         5.05 o                         
  15   5   2         13.91         11.69         5.16 o                         
  16   5   2          1.12          3.62         3.80 o                         
  17   5   2         38.14         33.40         5.14 o                         
   0   6   2       2834.37       2879.22       107.61 o                         
   1   6   2       2098.51       2179.49        66.34 o                         
   2   6   2         49.86         40.96        14.03 o                         
   3   6   2       5957.41       6491.63       107.67 o                         
   4   6   2        173.92        163.85        15.92 o                         
   5   6   2        205.24        176.29        16.87 o                         
   6   6   2         39.65         45.13        13.31 o                         
   7   6   2       1506.86       1638.19        57.21 o                         
   8   6   2        554.91        562.82        21.88 o                         
   9   6   2       1150.31       1081.73        20.93 o                         
  10   6   2         13.14         15.69         4.30 o                         
  11   6   2         31.55         39.68         6.52 o                         
  12   6   2        706.09        719.85        31.05 o                         
  13   6   2        255.17        254.98        12.43 o                         
  14   6   2        103.14        111.55         8.49 o                         
  15   6   2        420.77        468.00        23.32 o                         
  16   6   2         65.66         20.58        29.24 o                         
   0   7   2       6193.58       6553.12       175.20 o                         
   1   7   2         76.04         81.07        18.03 o                         
   2   7   2         95.16         76.07        16.57 o                         
   3   7   2          1.61         -2.77         8.79 o                         
   4   7   2       2086.47       2137.66        73.13 o                         
   5   7   2         22.98         17.91        12.61 o                         
   6   7   2        473.60        478.64        44.19 o                         
   7   7   2         56.08         49.22         7.68 o                         
   8   7   2         29.15         34.20         5.05 o                         
   9   7   2          9.57          3.94         7.95 o                         
  10   7   2         42.64         30.11         6.17 o                         
  11   7   2          2.59          2.06         4.73 o                         
  12   7   2        417.73        423.64        19.32 o                         
  13   7   2          2.58          2.44         3.27 o                         
  14   7   2        122.34        117.38        12.97 o                         
  15   7   2          9.26          7.09         3.58 o                         
  16   7   2         75.79         40.49         6.23 o                         
   0   8   2          7.30         -9.27        17.29 o                         
   1   8   2         70.98         48.23        15.82 o                         
   2   8   2        591.01        585.39        40.96 o                         
   3   8   2        225.75        212.19        26.81 o                         
   4   8   2          0.13          1.59        14.44 o                         
   5   8   2         40.15         14.72        14.41 o                         
   6   8   2       1556.18       1524.71        20.26 o                         
   7   8   2         78.63         80.14         6.55 o                         
   8   8   2          4.56          1.13         3.66 o                         
   9   8   2         32.27         34.97         5.32 o                         
  10   8   2        509.36        487.70        17.60 o                         
  11   8   2          2.49         -1.12         4.44 o                         
  12   8   2         30.47         22.61         5.01 o                         
  13   8   2         12.26         16.91         3.93 o                         
  14   8   2          8.91          8.58         8.64 o                         
  15   8   2         29.00         24.76         6.23 o                         
   0   9   2       3540.78       3475.58       147.55 o                         
   1   9   2        192.54        248.50        38.78 o                         
   2   9   2          3.55         16.29        23.90 o                         
   3   9   2        435.49        364.94        35.79 o                         
   4   9   2       1136.29       1101.66        18.34 o                         
   5   9   2        117.48        117.31         6.83 o                         
   6   9   2         17.67         10.03         3.56 o                         
   7   9   2        201.90        167.74        10.73 o                         
   8   9   2         76.12         80.70         9.94 o                         
   9   9   2         92.16         87.90        10.19 o                         
  10   9   2          1.66          3.33         5.47 o                         
  11   9   2          2.78          5.87         5.29 o                         
  12   9   2        611.66        696.79        21.65 o                         
  13   9   2         71.00         82.15         9.93 o                         
  14   9   2          7.74          5.70         2.42 o                         
   0  10   2       5591.17       5435.92       201.83 o                         
   1  10   2        492.06        516.79        16.30 o                         
   2  10   2         44.53         28.84         8.05 o                         
   3  10   2       1486.24       1385.24        49.51 o                         
   4  10   2       1632.15       1509.79        25.19 o                         
   5  10   2        270.76        247.13        10.63 o                         
   6  10   2        110.65        108.77         7.68 o                         
   7  10   2        278.07        262.83        15.80 o                         
   8  10   2         45.07         40.37         8.09 o                         
   9  10   2        686.59        686.57        23.92 o                         
  10  10   2          9.96          3.77         4.88 o                         
  11  10   2        172.65        174.11        11.69 o                         
  12  10   2        474.65        525.96        17.23 o                         
  13  10   2        100.22         45.13        52.91 o                         
  14  10   2         21.06         19.95         3.62 o                         
   0  11   2          4.47          5.89         5.72 o                         
   1  11   2          0.64         -0.63         3.90 o                         
   2  11   2        137.03        132.61         8.50 o                         
   3  11   2         12.86         15.58         4.63 o                         
   4  11   2          4.65          7.35         4.27 o                         
   5  11   2         11.97         10.54         4.45 o                         
   6  11   2        452.72        454.51        23.94 o                         
   7  11   2          7.89          7.65         6.05 o                         
   8  11   2         48.94         46.71         7.93 o                         
   9  11   2          1.71         -2.82         9.23 o                         
  10  11   2        145.57        152.04        10.87 o                         
  11  11   2          1.69          5.48         4.15 o                         
  12  11   2         38.07         26.39         4.52 o                         
  13  11   2          0.35          4.66         2.58 o                         
   0  12   2        456.20        401.75        19.32 o                         
   1  12   2          3.28          1.86         3.52 o                         
   2  12   2         19.78         19.05         7.13 o                         
   3  12   2          7.92          4.41         3.97 o                         
   4  12   2        225.03        205.30        10.20 o                         
   5  12   2          1.08         -1.04         4.39 o                         
   6  12   2         40.45         32.98         7.60 o                         
   7  12   2          1.20          3.36         5.37 o                         
   8  12   2          3.23         -1.26         4.40 o                         
   9  12   2          5.34          2.91         4.65 o                         
  10  12   2          3.11          3.65         6.23 o                         
  11  12   2         16.90         17.05         3.28 o                         
  12  12   2         13.79         13.08         2.97 o                         
   0  13   2       1351.71       1345.22        27.60 o                         
   1  13   2         24.07         24.21         3.90 o                         
   2  13   2        217.44        229.79        10.64 o                         
   3  13   2        120.46        109.89         7.72 o                         
   4  13   2        364.68        339.04        14.37 o                         
   5  13   2         12.29         18.91         5.77 o                         
   6  13   2        706.50        724.87        22.82 o                         
   7  13   2         44.51         48.73         7.71 o                         
   8  13   2        147.35        150.93         8.01 o                         
   9  13   2         44.76         54.00         4.82 o                         
  10  13   2        181.33        184.34         9.79 o                         
   0  14   2         97.81         95.27         7.31 o                         
   1  14   2        135.16        128.79        14.02 o                         
   2  14   2         10.57          9.22         3.39 o                         
   3  14   2        232.21        237.40         9.79 o                         
   4  14   2          0.20          0.12         4.88 o                         
   5  14   2         30.88         33.54         6.01 o                         
   6  14   2         27.92         26.28         4.82 o                         
   7  14   2          7.73          6.97         5.33 o                         
   8  14   2        165.83        190.51         8.83 o                         
   9  14   2        275.02        301.65        13.24 o                         
   0  15   2          1.67          3.57         3.93 o                         
   1  15   2         39.02         38.52         5.10 o                         
   2  15   2          1.76          2.78         2.50 o                         
   3  15   2         15.24         16.83         3.48 o                         
   4  15   2          0.01          4.77         2.55 o                         
   5  15   2          5.20          1.70         2.54 o                         
   6  15   2          4.93          1.06         3.03 o                         
   7  15   2          1.08          1.25         3.15 o                         
   0  16   2          0.38          2.02         5.29 o                         
   1  16   2        153.75        173.41        12.93 o                         
   2  16   2         10.40         12.93         4.75 o                         
   3  16   2        288.94        332.33        15.73 o                         
   4  16   2          3.98          4.36         3.74 o                         
   1   1   3       3367.71       3618.34        42.67 o                         
   2   1   3          1.42          7.90         2.88 o                         
   3   1   3        312.49        332.40        25.29 o                         
   4   1   3         25.99          8.31        10.84 o                         
   5   1   3        471.51        396.75        32.35 o                         
   6   1   3        182.62        168.53        22.29 o                         
   7   1   3        596.99        516.95        30.46 o                         
   8   1   3        106.65        109.08        15.92 o                         
   9   1   3        272.28        264.34        38.10 o                         
  10   1   3         87.72         82.35         6.97 o                         
  11   1   3        807.52        727.98        26.67 o                         
  12   1   3        172.45        184.68        12.04 o                         
  13   1   3        746.95        728.69        22.27 o                         
  14   1   3          2.25          3.72         4.59 o                         
  15   1   3         26.98         29.45         4.31 o                         
  16   1   3        138.12        151.91         6.71 o                         
  17   1   3        223.37        229.05         8.90 o                         
   1   2   3       2553.40       2744.12        49.34 o                         
   2   2   3       3062.04       3459.77        67.65 o                         
   3   2   3       2652.75       3120.13        60.64 o                         
   4   2   3       3678.54       3991.46       163.59 o                         
   5   2   3          1.61          2.91        11.31 o                         
   6   2   3         20.98         24.33        12.38 o                         
   7   2   3        302.06        295.60        30.72 o                         
   8   2   3       2298.06       2417.24        83.44 o                         
   9   2   3        462.08        480.20        39.19 o                         
  10   2   3       1299.87       1270.15        27.82 o                         
  11   2   3         57.54         57.39         6.46 o                         
  12   2   3          4.51          6.01         4.98 o                         
  13   2   3        297.48        298.27        14.41 o                         
  14   2   3        859.43        890.65        19.69 o                         
  15   2   3         73.39         74.13         6.05 o                         
  16   2   3        284.78        345.26         9.33 o                         
  17   2   3         38.59         37.22         6.07 o                         
   1   3   3       1772.80       1992.93        55.14 o                         
   2   3   3       1867.52       1984.90        66.15 o                         
   3   3   3        329.18        356.63        23.76 o                         
   4   3   3          7.34         -8.56        10.82 o                         
   5   3   3        140.60        125.47        20.55 o                         
   6   3   3         20.02         22.88        19.35 o                         
   7   3   3        313.36        276.19        37.10 o                         
   8   3   3         15.67         32.34        11.06 o                         
   9   3   3          4.04         -7.59         8.21 o                         
  10   3   3        256.50        274.61        13.14 o                         
  11   3   3        707.20        714.68        18.72 o                         
  12   3   3         40.40         50.43         9.70 o                         
  13   3   3         45.33         38.33         6.45 o                         
  14   3   3        348.44        347.16        10.97 o                         
  15   3   3        323.55        334.92        12.37 o                         
  16   3   3         75.36         74.60         4.43 o                         
  17   3   3          4.03          1.84         5.33 o                         
   1   4   3       1567.15       1850.72        76.19 o                         
   2   4   3       2940.83       3039.68        72.10 o                         
   3   4   3        164.68        236.67        21.36 o                         
   4   4   3        994.69       1006.48        68.99 o                         
   5   4   3        599.78        627.29        33.13 o                         
   6   4   3        205.53        242.88        22.47 o                         
   7   4   3         94.76         89.39        15.33 o                         
   8   4   3        580.64        602.15        43.69 o                         
   9   4   3          5.79          4.33         8.51 o                         
  10   4   3        120.46        101.22        10.94 o                         
  11   4   3         63.50         56.20         9.14 o                         
  12   4   3          0.37          7.79         7.40 o                         
  13   4   3         82.23         72.41        14.17 o                         
  14   4   3        126.93        114.35        10.95 o                         
  15   4   3          0.55         -2.59         6.15 o                         
  16   4   3        139.21        137.06         8.50 o                         
   1   5   3       6202.63       6589.97       113.52 o                         
   2   5   3         11.24          2.91         8.31 o                         
   3   5   3        364.97        324.23        35.62 o                         
   4   5   3        184.73        228.60        21.87 o                         
   5   5   3       4008.39       3883.02       108.50 o                         
   6   5   3          0.02          2.52        11.29 o                         
   7   5   3       1244.02       1217.41        52.39 o                         
   8   5   3          2.02         -4.83         4.83 o                         
   9   5   3        190.67        186.22        14.12 o                         
  10   5   3          1.28          0.51         4.34 o                         
  11   5   3       1233.26       1279.54        34.52 o                         
  12   5   3        147.30        149.44        12.61 o                         
  13   5   3        304.00        322.15        26.05 o                         
  14   5   3         19.15         21.63         7.07 o                         
  15   5   3         80.04         80.46         8.04 o                         
  16   5   3        163.05        152.34        18.61 o                         
   1   6   3         19.00          6.39        10.02 o                         
   2   6   3        342.72        312.88        28.50 o                         
   3   6   3        309.48        321.39        28.28 o                         
   4   6   3       1136.52       1137.32        52.21 o                         
   5   6   3         74.60         93.36        29.51 o                         
   6   6   3          0.49         16.51        11.42 o                         
   7   6   3        621.49        628.23        27.01 o                         
   8   6   3        687.12        650.65        22.04 o                         
   9   6   3          3.12         -2.44         4.87 o                         
  10   6   3        302.15        296.01        17.40 o                         
  11   6   3        414.73        417.48        20.18 o                         
  12   6   3          3.21          1.30         6.21 o                         
  13   6   3          2.73         -3.35         9.73 o                         
  14   6   3        175.51        187.49         9.81 o                         
  15   6   3         74.24         71.54         6.60 o                         
  16   6   3         70.95         54.58         6.15 o                         
   1   7   3        298.14        284.05        28.89 o                         
   2   7   3        227.78        242.37        26.49 o                         
   3   7   3         64.84         50.89        14.78 o                         
   4   7   3         15.36         26.47        20.87 o                         
   5   7   3       1194.48       1080.92        83.94 o                         
   6   7   3        181.37        203.03        15.41 o                         
   7   7   3        286.53        280.81        12.27 o                         
   8   7   3         51.22         44.09         8.35 o                         
   9   7   3        395.28        377.27        19.48 o                         
  10   7   3         68.45         68.11         9.92 o                         
  11   7   3         65.31         71.56         7.75 o                         
  12   7   3         41.91         38.17         7.87 o                         
  13   7   3          0.58          0.89         4.21 o                         
  14   7   3          6.00          1.75         5.72 o                         
  15   7   3          0.05          1.13         1.64 o                         
   1   8   3        220.97        245.46        33.95 o                         
   2   8   3       2913.41       2882.37        93.11 o                         
   3   8   3        377.70        391.26        35.63 o                         
   4   8   3       1148.66       1159.52        29.95 o                         
   5   8   3        919.36        925.64        19.52 o                         
   6   8   3         44.96         38.42         4.53 o                         
   7   8   3        661.59        619.43        15.79 o                         
   8   8   3        945.35        936.08        20.53 o                         
   9   8   3        299.24        293.38        11.96 o                         
  10   8   3        591.43        604.58        16.35 o                         
  11   8   3         82.03         73.60        10.08 o                         
  12   8   3         33.27         27.96         6.97 o                         
  13   8   3          1.00          8.00         4.18 o                         
  14   8   3        335.98        171.02       194.97 o                         
   1   9   3        978.14       1002.19        22.22 o                         
   2   9   3         16.08         13.82         3.37 o                         
   3   9   3         53.36         50.56         7.54 o                         
   4   9   3        497.90        472.45        14.61 o                         
   5   9   3        714.44        682.92        17.46 o                         
   6   9   3         49.85         42.61         5.60 o                         
   7   9   3        136.93        114.92         9.53 o                         
   8   9   3        444.88        430.32        19.79 o                         
   9   9   3          0.07          1.72         4.21 o                         
  10   9   3        103.30        104.30         9.83 o                         
  11   9   3         58.14         59.65        14.17 o                         
  12   9   3         66.49         29.58        40.41 o                         
  13   9   3        231.92        273.85        16.04 o                         
  14   9   3         48.06         45.12         4.40 o                         
   1  10   3       1450.31       1457.14        51.30 o                         
   2  10   3        230.91        240.85        10.59 o                         
   3  10   3       1733.35       1724.72        28.81 o                         
   4  10   3         11.67         11.61         5.37 o                         
   5  10   3        102.09        100.02         7.72 o                         
   6  10   3        196.56        185.24        18.30 o                         
   7  10   3        525.89        566.13        21.89 o                         
   8  10   3         76.50         76.16         9.06 o                         
   9  10   3        112.92        121.47        10.54 o                         
  10  10   3         97.23        106.59         8.92 o                         
  11  10   3         31.74          2.61        13.43 o                         
  12  10   3        126.82        132.53        11.37 o                         
  13  10   3        200.29        209.17        22.74 o                         
   1  11   3         14.33         13.51         4.90 o                         
   2  11   3        446.21        415.09        17.03 o                         
   3  11   3        781.38        792.66        21.59 o                         
   4  11   3         67.75         78.20         7.06 o                         
   5  11   3        374.96        371.00        13.19 o                         
   6  11   3        286.66        289.18        15.98 o                         
   7  11   3       1439.20       1543.74        34.38 o                         
   8  11   3        176.03        180.78        31.46 o                         
   9  11   3         38.89         36.10        12.50 o                         
  10  11   3        136.42        147.74        10.34 o                         
  11  11   3        487.99        526.30        16.67 o                         
  12  11   3        167.83        163.86        15.46 o                         
   1  12   3         15.71         14.50         4.79 o                         
   2  12   3        546.03        552.08        18.66 o                         
   3  12   3         84.86         74.18         8.10 o                         
   4  12   3        580.67        560.38        15.79 o                         
   5  12   3         45.12         52.32         7.93 o                         
   6  12   3         38.11         32.04         5.34 o                         
   7  12   3        254.39        261.89        11.62 o                         
   8  12   3        615.49        657.41        21.04 o                         
   9  12   3          1.68          3.18         2.70 o                         
  10  12   3        564.50        653.79        20.28 o                         
  11  12   3         99.39         92.58         9.27 o                         
   1  13   3         31.44         36.95         5.60 o                         
   2  13   3         60.87         60.80         6.57 o                         
   3  13   3         19.70         15.60         4.37 o                         
   4  13   3          3.31          0.74         4.35 o                         
   5  13   3         89.43         95.85        12.54 o                         
   6  13   3          7.07          2.78         6.66 o                         
   7  13   3         96.79        101.59         7.09 o                         
   8  13   3         11.32         13.88         7.71 o                         
   9  13   3         21.22         13.59        12.34 o                         
  10  13   3         62.34         71.48         7.55 o                         
   1  14   3          0.05         -2.23         3.58 o                         
   2  14   3        281.38        293.45        10.39 o                         
   3  14   3          1.56          0.53         3.23 o                         
   4  14   3        146.40        150.23        10.45 o                         
   5  14   3          1.10          1.26         3.64 o                         
   6  14   3         15.59         17.44         4.26 o                         
   7  14   3          8.51          3.04         6.62 o                         
   8  14   3        129.50        140.70        10.82 o                         
   1  15   3        422.24        447.27        10.60 o                         
   2  15   3         49.13         48.06         5.83 o                         
   3  15   3          6.62         11.56         3.88 o                         
   4  15   3        104.69        112.57         7.43 o                         
   5  15   3        630.95        607.55        89.27 o                         
   6  15   3         65.59         72.65         7.09 o                         
   0   0   4         40.57         43.60        11.21 o                         
   1   0   4        207.48        136.89        21.57 o                         
   2   0   4        272.35        256.45        27.99 o                         
   3   0   4       1756.23       1759.98        82.61 o                         
   4   0   4          2.42         -1.71        15.34 o                         
   5   0   4       1196.14       1142.59        75.45 o                         
   6   0   4       1703.96       1717.16        97.10 o                         
   7   0   4        193.85        110.43        20.69 o                         
   8   0   4        227.45        228.67        38.50 o                         
   9   0   4       1141.66       1042.05        29.20 o                         
  10   0   4        488.80        424.04        20.54 o                         
  11   0   4        492.06        454.36        28.50 o                         
  12   0   4        353.49        331.63        28.03 o                         
  13   0   4        135.29        139.92        17.60 o                         
  14   0   4          1.05         -0.55         6.93 o                         
  15   0   4        794.72        856.83        31.92 o                         
  16   0   4        105.43        118.02         7.29 o                         
   0   1   4        227.83        262.35        20.46 o                         
   1   1   4         15.51         23.06         7.32 o                         
   2   1   4          0.68         -7.07         7.07 o                         
   3   1   4        271.77        245.51        20.22 o                         
   4   1   4          6.20         13.25         8.83 o                         
   5   1   4        751.86        725.14        36.08 o                         
   6   1   4         20.19         10.30         9.44 o                         
   7   1   4         18.64         22.48         9.87 o                         
   8   1   4        724.81        720.66        40.97 o                         
   9   1   4       1059.73        970.13        20.37 o                         
  10   1   4         25.51         24.67        11.52 o                         
  11   1   4         26.89         17.24         5.94 o                         
  12   1   4        777.78        729.08        28.08 o                         
  13   1   4        350.62        358.26        25.23 o                         
  14   1   4         12.70         15.17         5.87 o                         
  15   1   4         35.08         29.59         4.68 o                         
  16   1   4        156.17        152.01         5.65 o                         
   0   2   4        855.12        863.23        51.27 o                         
   1   2   4        165.53        150.39        11.48 o                         
   2   2   4         77.30         92.25        15.85 o                         
   3   2   4        190.34        186.05        22.30 o                         
   4   2   4        290.27        261.24        26.79 o                         
   5   2   4        267.13        282.20        30.76 o                         
   6   2   4        133.54        150.55        21.24 o                         
   7   2   4         50.90         45.60        21.96 o                         
   8   2   4         36.25         42.03         5.90 o                         
   9   2   4        418.09        388.86        14.99 o                         
  10   2   4         99.96        102.40         7.89 o                         
  11   2   4         12.85         -3.37         5.15 o                         
  12   2   4          4.48          3.10         7.07 o                         
  13   2   4        516.42        559.62        29.74 o                         
  14   2   4         46.41         49.13         7.18 o                         
  15   2   4         85.73         90.88         6.52 o                         
  16   2   4          2.71          5.66         2.63 o                         
   0   3   4      10389.57      11819.15       420.12 o                         
   1   3   4       2070.90       2304.59        44.86 o                         
   2   3   4         38.33         43.07         9.76 o                         
   3   3   4       4284.03       4550.91        77.47 o                         
   4   3   4       3679.92       4085.78       102.74 o                         
   5   3   4        100.46         80.37        18.03 o                         
   6   3   4        130.58        114.66        20.21 o                         
   7   3   4        711.15        640.50        92.04 o                         
   8   3   4         54.95         43.47         5.49 o                         
   9   3   4        843.89        762.98        24.12 o                         
  10   3   4          7.79         16.20         6.30 o                         
  11   3   4        103.48        115.94        11.39 o                         
  12   3   4        722.64        816.41        36.52 o                         
  13   3   4        158.19        182.20        17.05 o                         
  14   3   4        211.23        208.62        13.49 o                         
  15   3   4        350.75        385.35        15.08 o                         
  16   3   4        156.17        161.91         8.12 o                         
   0   4   4        281.75        289.42        38.08 o                         
   1   4   4       2327.04       2488.94        72.75 o                         
   2   4   4        341.14        340.13        23.77 o                         
   3   4   4       2685.38       2753.88        79.13 o                         
   4   4   4        490.74        468.15        37.82 o                         
   5   4   4          0.71         -6.09        12.57 o                         
   6   4   4        993.42        942.10        54.81 o                         
   7   4   4        232.30        214.34        28.47 o                         
   8   4   4         53.37         50.87         6.18 o                         
   9   4   4        676.57        666.89        25.42 o                         
  10   4   4        233.41        225.24        15.08 o                         
  11   4   4        191.04        176.99        18.92 o                         
  12   4   4         17.55         29.59        10.51 o                         
  13   4   4        490.09        514.43        19.60 o                         
  14   4   4         13.95         16.36         6.60 o                         
  15   4   4        266.39        289.57        10.08 o                         
  16   4   4         44.11         43.59         4.45 o                         
   0   5   4        180.04        152.46        29.67 o                         
   1   5   4        309.01        274.10        26.37 o                         
   2   5   4         32.44         10.19         9.74 o                         
   3   5   4          0.02         10.23        10.54 o                         
   4   5   4         62.93         56.93        15.96 o                         
   5   5   4        176.98        192.76        26.12 o                         
   6   5   4         88.82         75.25        28.23 o                         
   7   5   4         97.42         94.89         6.64 o                         
   8   5   4         63.48         59.68         7.76 o                         
   9   5   4         17.24         24.61        11.21 o                         
  10   5   4          2.18          0.16         9.11 o                         
  11   5   4         25.72         22.18         8.18 o                         
  12   5   4         25.51         23.91         7.18 o                         
  13   5   4          7.47          8.40         5.00 o                         
  14   5   4         36.65         21.63         7.13 o                         
  15   5   4          0.15          1.50         2.72 o                         
   0   6   4        477.50        439.55        49.29 o                         
   1   6   4        411.33        403.67        77.40 o                         
   2   6   4        109.91        105.62        25.70 o                         
   3   6   4       1238.68       1174.44        85.26 o                         
   4   6   4        173.38        154.91        23.07 o                         
   5   6   4         44.86         41.93         6.41 o                         
   6   6   4        370.12        343.55        21.34 o                         
   7   6   4        444.00        443.70        15.40 o                         
   8   6   4         17.37         16.35         6.14 o                         
   9   6   4        384.88        362.03        22.46 o                         
  10   6   4        262.50        261.56        16.27 o                         
  11   6   4          8.14          9.68         6.10 o                         
  12   6   4        147.15        143.86         9.15 o                         
  13   6   4        109.31        111.42         6.74 o                         
  14   6   4         39.03         39.55         3.88 o                         
  15   6   4         17.83          8.41         4.36 o                         
   0   7   4       1401.12       1411.46        92.58 o                         
   1   7   4        849.36        853.31        51.16 o                         
   2   7   4        638.77        595.91        44.08 o                         
   3   7   4       2134.98       2128.23        42.15 o                         
   4   7   4        357.47        364.56        17.51 o                         
   5   7   4        243.16        241.49        14.12 o                         
   6   7   4       2188.71       2013.31        50.73 o                         
   7   7   4        389.84        409.40        16.13 o                         
   8   7   4        128.96        120.12        11.97 o                         
   9   7   4       1032.56       1155.76        47.42 o                         
  10   7   4        481.93        469.99        16.69 o                         
  11   7   4        128.62        129.27         8.89 o                         
  12   7   4        298.89        352.42        13.06 o                         
  13   7   4        257.71        277.62        10.78 o                         
  14   7   4         29.91         25.92         3.39 o                         
   0   8   4        177.71        188.92        12.97 o                         
   1   8   4         98.24        106.66         8.21 o                         
   2   8   4          3.89          8.08         3.14 o                         
   3   8   4          1.37          2.95         3.78 o                         
   4   8   4         49.47         50.70         6.34 o                         
   5   8   4        120.74        115.65        11.81 o                         
   6   8   4         11.76          8.95        10.12 o                         
   7   8   4         67.63         84.11         7.56 o                         
   8   8   4          4.04          8.29         5.95 o                         
   9   8   4        107.42        103.18        10.99 o                         
  10   8   4          4.21         11.74         9.06 o                         
  11   8   4        114.30        116.90         8.32 o                         
  12   8   4         16.08         11.55         4.30 o                         
  13   8   4         76.92         68.26         5.25 o                         
  14   8   4         16.10         11.29         3.97 o                         
   0   9   4        677.49        723.64        20.59 o                         
   1   9   4         49.05         52.86         5.08 o                         
   2   9   4        565.60        547.61        13.89 o                         
   3   9   4        378.93        380.94        14.35 o                         
   4   9   4        460.21        470.36        15.86 o                         
   5   9   4        118.14        106.32        10.24 o                         
   6   9   4       2047.12       1921.51        46.07 o                         
   7   9   4        135.91        124.74        17.99 o                         
   8   9   4        118.78        116.49        17.60 o                         
   9   9   4        195.64        173.72        19.70 o                         
  10   9   4        730.02        834.69        41.77 o                         
  11   9   4         19.48         18.16         5.14 o                         
  12   9   4         11.33          9.20         3.82 o                         
  13   9   4         35.77         34.42         6.85 o                         
   0  10   4        319.73        334.22        21.22 o                         
   1  10   4          4.41          6.09         3.54 o                         
   2  10   4          7.80          8.94         4.15 o                         
   3  10   4        121.66        104.52         8.04 o                         
   4  10   4         48.41         50.66         6.12 o                         
   5  10   4        450.58        457.25        18.06 o                         
   6  10   4         72.16         71.93        10.83 o                         
   7  10   4         11.06          7.49         6.83 o                         
   8  10   4         67.14         58.79        14.48 o                         
   9  10   4        615.84        672.91        36.60 o                         
  10  10   4         59.08         66.34        13.24 o                         
  11  10   4         43.28         49.44        10.36 o                         
  12  10   4        148.19        167.95        13.86 o                         
   0  11   4        909.46        914.80        30.95 o                         
   1  11   4         16.97         13.71         4.57 o                         
   2  11   4         42.74         46.51         5.36 o                         
   3  11   4        430.64        445.85        14.57 o                         
   4  11   4        254.50        271.76        13.19 o                         
   5  11   4        245.96        241.72        12.36 o                         
   6  11   4        136.42        146.82        13.63 o                         
   7  11   4        190.72        186.33        20.40 o                         
   8  11   4         45.23         52.87        12.15 o                         
   9  11   4        324.02        337.86        23.67 o                         
  10  11   4          6.82          8.88         7.55 o                         
  11  11   4          3.12          0.81         0.92 o                         
   0  12   4        205.27        188.72        13.87 o                         
   1  12   4          0.85         -1.48         4.30 o                         
   2  12   4         10.17          4.93         4.18 o                         
   3  12   4          9.36          7.19         4.03 o                         
   4  12   4         62.84         58.06         6.17 o                         
   5  12   4        144.91        148.38        11.17 o                         
   6  12   4         41.01          4.96        19.00 o                         
   7  12   4          4.14          6.85         7.32 o                         
   8  12   4          6.86         10.43         6.38 o                         
   9  12   4        247.22        263.88        17.36 o                         
  10  12   4          6.49          8.93         3.97 o                         
   0  13   4         44.12         37.47         6.78 o                         
   1  13   4         60.82         63.09         5.86 o                         
   2  13   4        105.07         94.80         7.84 o                         
   3  13   4        442.71        469.39        15.02 o                         
   4  13   4          4.10          3.96         3.84 o                         
   5  13   4         75.68         70.45         7.39 o                         
   6  13   4        346.81        363.63        14.53 o                         
   7  13   4        172.97        186.55         9.98 o                         
   8  13   4         28.42         23.11         5.10 o                         
   0  14   4        621.95        689.02        41.39 o                         
   1  14   4         56.48         60.97         5.83 o                         
   2  14   4          0.31          1.66         2.98 o                         
   3  14   4        461.82        188.91       250.57 o                         
   4  14   4        241.71         79.64       136.38 o                         
   5  14   4         90.52         99.67        10.51 o                         
   6  14   4          0.99          0.78         4.36 o                         
   7  14   4        284.20        309.75        14.02 o                         
   0  15   4         22.37         26.71         5.68 o                         
   1  15   4          1.32          3.43         4.05 o                         
   2  15   4          2.03          9.81         4.52 o                         
   3  15   4          5.10          7.09         3.82 o                         
   4  15   4         14.39         20.01         4.75 o                         
   1   1   5         60.01         54.53        16.66 o                         
   2   1   5        274.05        212.52        24.48 o                         
   3   1   5         30.78         16.16        10.63 o                         
   4   1   5        747.05        619.88        42.93 o                         
   5   1   5         26.79         40.25        15.21 o                         
   6   1   5         18.93         23.79         5.61 o                         
   7   1   5          0.69          4.00         4.99 o                         
   8   1   5        814.70        771.32        23.16 o                         
   9   1   5        238.44        221.56        15.41 o                         
  10   1   5        476.58        446.51        21.53 o                         
  11   1   5          0.68          1.56         8.64 o                         
  12   1   5        168.71        185.97        12.61 o                         
  13   1   5        244.99        264.82        19.08 o                         
  14   1   5        187.14        212.76        11.25 o                         
  15   1   5         18.18         14.80         4.23 o                         
   1   2   5       2169.29       2102.72        71.79 o                         
   2   2   5         51.77         67.85        16.44 o                         
   3   2   5        730.67        859.14        49.14 o                         
   4   2   5          0.65          3.83        13.63 o                         
   5   2   5       4061.56       4082.86       115.28 o                         
   6   2   5         54.16         44.12         7.13 o                         
   7   2   5       3546.86       3559.02        38.36 o                         
   8   2   5          0.30         -1.11         6.07 o                         
   9   2   5        507.96        453.76        21.48 o                         
  10   2   5        191.38        181.95        14.67 o                         
  11   2   5       1143.57       1161.61        42.13 o                         
  12   2   5          1.08          6.23         7.40 o                         
  13   2   5        242.84        264.90        18.14 o                         
  14   2   5         51.41         64.18         7.40 o                         
  15   2   5          2.53          0.88         3.64 o                         
   1   3   5         72.51         67.98        15.10 o                         
   2   3   5        133.41        108.36        19.05 o                         
   3   3   5        232.61        201.24        25.10 o                         
   4   3   5        135.29        119.47        23.87 o                         
   5   3   5        541.31        542.52        43.37 o                         
   6   3   5        169.86        152.91         8.44 o                         
   7   3   5        454.69        424.59        13.93 o                         
   8   3   5         81.55         85.97         7.17 o                         
   9   3   5        176.35        165.54        11.74 o                         
  10   3   5         77.49         70.10         8.05 o                         
  11   3   5        223.12        215.07        14.61 o                         
  12   3   5          4.13          8.64         7.48 o                         
  13   3   5          0.13         -4.56         5.41 o                         
  14   3   5         23.59         27.44         5.72 o                         
  15   3   5         55.38         50.50         5.27 o                         
   1   4   5        346.90        307.12        29.59 o                         
   2   4   5        230.57        287.67        32.00 o                         
   3   4   5        128.86        166.65        24.74 o                         
   4   4   5        364.16        401.27        37.34 o                         
   5   4   5        504.39        519.09        14.93 o                         
   6   4   5         83.91         82.06         6.71 o                         
   7   4   5       1098.54       1081.87        22.07 o                         
   8   4   5        192.14        173.61        10.12 o                         
   9   4   5         12.52         13.89         5.56 o                         
  10   4   5          8.78          0.39         5.32 o                         
  11   4   5        689.88        719.51        20.82 o                         
  12   4   5         11.33          8.97         3.96 o                         
  13   4   5         66.10         71.74         7.89 o                         
  14   4   5          9.81          8.00         4.73 o                         
  15   4   5         57.98         51.96         4.82 o                         
   1   5   5        147.51        156.25        22.98 o                         
   2   5   5        936.15        915.50        53.76 o                         
   3   5   5         30.46          9.99        37.65 o                         
   4   5   5       1432.46       1410.30        27.55 o                         
   5   5   5        342.88        318.80        12.04 o                         
   6   5   5          4.15         -0.79         3.56 o                         
   7   5   5         86.71         78.12         6.53 o                         
   8   5   5       1515.54       1478.65        27.69 o                         
   9   5   5        135.42        132.97         8.91 o                         
  10   5   5        342.87        349.36        13.03 o                         
  11   5   5         30.65         29.95         6.23 o                         
  12   5   5        139.05        148.25         9.15 o                         
  13   5   5          8.36         -0.29         6.95 o                         
  14   5   5        269.28        299.78        11.95 o                         
   1   6   5        536.11        508.62        14.71 o                         
   2   6   5        217.21        212.54         8.89 o                         
   3   6   5         96.61         83.43         9.71 o                         
   4   6   5          6.00          6.19         3.50 o                         
   5   6   5        790.16        752.38        21.13 o                         
   6   6   5         32.30         31.31         5.21 o                         
   7   6   5        787.05        768.36        20.03 o                         
   8   6   5          0.42          2.18         2.98 o                         
   9   6   5         47.39         47.79         6.12 o                         
  10   6   5        254.55        254.93        13.10 o                         
  11   6   5        285.05        279.77        12.83 o                         
  12   6   5          7.06          7.92         4.26 o                         
  13   6   5        106.61         55.29        59.84 o                         
  14   6   5         75.68         75.92         8.41 o                         
   1   7   5        243.50        229.11        10.50 o                         
   2   7   5        979.88        946.66        18.37 o                         
   3   7   5        144.64        152.26        10.06 o                         
   4   7   5         44.41         34.72         5.36 o                         
   5   7   5        105.77        100.57         8.06 o                         
   6   7   5        139.25        132.79         8.98 o                         
   7   7   5          8.34          8.58         5.62 o                         
   8   7   5         18.98         27.28         5.06 o                         
   9   7   5         24.24         21.53         4.66 o                         
  10   7   5         25.62         23.43         5.93 o                         
  11   7   5         12.70         13.61         4.61 o                         
  12   7   5         15.80         11.97         4.01 o                         
  13   7   5          5.67          6.83         3.36 o                         
   1   8   5       3086.84       2980.53        37.77 o                         
   2   8   5        492.69        476.09        14.05 o                         
   3   8   5        939.00        911.14        27.45 o                         
   4   8   5         91.50         85.28         7.52 o                         
   5   8   5       1141.49       1128.68        28.42 o                         
   6   8   5         39.92         33.63         6.44 o                         
   7   8   5         54.69         52.11         7.37 o                         
   8   8   5         30.59         24.98         5.90 o                         
   9   8   5         62.25         45.57         8.40 o                         
  10   8   5         39.84         39.99         8.55 o                         
  11   8   5        280.12        294.47        14.96 o                         
  12   8   5         29.23         26.71         7.48 o                         
  13   8   5        588.86        596.45        18.45 o                         
   1   9   5          6.28          2.70         4.28 o                         
   2   9   5        743.54        794.75        26.36 o                         
   3   9   5         42.49         38.86         5.19 o                         
   4   9   5        298.12        304.29        15.31 o                         
   5   9   5         18.87         11.37         6.83 o                         
   6   9   5         59.24         65.17         7.83 o                         
   7   9   5        113.69        112.35        13.69 o                         
   8   9   5        206.63        218.20        11.90 o                         
   9   9   5         33.74         22.43         8.68 o                         
  10   9   5         67.92         61.28        12.38 o                         
  11   9   5        144.96        160.09        15.57 o                         
  12   9   5          0.39          2.88         4.52 o                         
   1  10   5        100.01         97.24         7.88 o                         
   2  10   5        522.55        525.55        23.10 o                         
   3  10   5        246.40        222.84        13.27 o                         
   4  10   5          0.99         -4.30         4.30 o                         
   5  10   5          7.34          4.52         5.56 o                         
   6  10   5        225.23        219.91        12.13 o                         
   7  10   5         71.24         60.39         8.26 o                         
   8  10   5          3.62          3.11         9.27 o                         
   9  10   5         76.24         82.92         7.95 o                         
  10  10   5         45.11         13.82        20.01 o                         
  11  10   5          3.09          4.83         5.06 o                         
   1  11   5         84.27         78.71         8.29 o                         
   2  11   5        422.26        423.55        16.48 o                         
   3  11   5        271.27        290.30        13.88 o                         
   4  11   5        210.49        200.32        11.68 o                         
   5  11   5         43.86         41.21         6.17 o                         
   6  11   5         36.73         47.23         5.99 o                         
   7  11   5        404.87        422.14        17.49 o                         
   8  11   5        122.58        127.53         9.54 o                         
   9  11   5         35.36         13.02        24.29 o                         
  10  11   5         69.09         68.29         8.64 o                         
   1  12   5        760.09        763.00        30.56 o                         
   2  12   5        154.26        156.00         9.53 o                         
   3  12   5          6.03         13.48         5.19 o                         
   4  12   5        271.60        268.32        14.27 o                         
   5  12   5        517.06        552.16        22.26 o                         
   6  12   5         76.36         75.73         6.03 o                         
   7  12   5        510.72        572.47        17.13 o                         
   8  12   5        199.07        212.23         9.43 o                         
   1  13   5         24.09         27.42         6.17 o                         
   2  13   5          3.61          4.90         5.15 o                         
   3  13   5         22.05         27.10         8.64 o                         
   4  13   5         10.32          8.21         4.13 o                         
   5  13   5          0.21          1.91         2.43 o                         
   6  13   5         37.29         32.16         6.77 o                         
   7  13   5          0.74          1.40         3.19 o                         
   1  14   5        317.78        339.65        17.44 o                         
   2  14   5          0.15          1.16         3.21 o                         
   3  14   5         44.92         42.28         7.09 o                         
   4  14   5          0.45          0.55         3.58 o                         
   0   0   6        101.45         20.17        21.41 o                         
   1   0   6       2143.91       2034.77       118.20 o                         
   2   0   6        465.81        485.80        58.63 o                         
   3   0   6       1947.33       1991.79        40.16 o                         
   4   0   6          3.21         11.40         4.52 o                         
   5   0   6        592.72        582.73        30.51 o                         
   6   0   6       1707.78       1546.37        48.88 o                         
   7   0   6        638.52        637.79        35.35 o                         
   8   0   6        115.68        114.23        17.29 o                         
   9   0   6         70.73         64.32        13.24 o                         
  10   0   6        718.31        681.94        36.29 o                         
  11   0   6          1.54          0.16         7.55 o                         
  12   0   6        114.79        121.79         9.36 o                         
  13   0   6          3.07         10.51         5.29 o                         
  14   0   6          8.67          3.66         4.98 o                         
   0   1   6       2324.36       2383.41       119.29 o                         
   1   1   6        134.44         86.96        19.72 o                         
   2   1   6         23.42         11.53        12.96 o                         
   3   1   6       1473.39       1421.01        24.16 o                         
   4   1   6       1304.63       1244.52        22.97 o                         
   5   1   6        694.03        683.57        16.83 o                         
   6   1   6        153.92        172.47        10.53 o                         
   7   1   6        573.61        541.41        23.18 o                         
   8   1   6        134.19        121.00        15.65 o                         
   9   1   6        991.68        957.93        30.54 o                         
  10   1   6        106.79        108.93        11.44 o                         
  11   1   6         19.57         16.88         6.15 o                         
  12   1   6          4.92          9.77         4.82 o                         
  13   1   6        102.13         99.73         7.45 o                         
  14   1   6         52.21         56.78         5.68 o                         
   0   2   6         11.10          6.75         6.07 o                         
   1   2   6          0.57         -3.97         3.97 o                         
   2   2   6        200.01        192.91         9.51 o                         
   3   2   6         99.53         99.57         7.35 o                         
   4   2   6          1.82          2.56         3.32 o                         
   5   2   6        131.27        132.79         8.28 o                         
   6   2   6        697.29        663.79        17.70 o                         
   7   2   6        133.30        127.68        12.22 o                         
   8   2   6         15.14         18.71         6.97 o                         
   9   2   6        221.06        195.31        14.89 o                         
  10   2   6        218.75        191.20        14.20 o                         
  11   2   6         23.55         28.23         7.35 o                         
  12   2   6         35.89         40.00         5.97 o                         
  13   2   6        136.07        130.75         7.02 o                         
  14   2   6          0.44          0.88         2.66 o                         
   0   3   6        277.83        256.11        41.00 o                         
   1   3   6        587.40        552.29        18.40 o                         
   2   3   6          5.25          4.08        10.43 o                         
   3   3   6       2411.74       2302.53        32.20 o                         
   4   3   6         51.54         44.61         5.74 o                         
   5   3   6        565.74        552.49        15.92 o                         
   6   3   6         21.67         21.69         4.99 o                         
   7   3   6        518.01        515.17        16.48 o                         
   8   3   6         63.13         66.45        10.74 o                         
   9   3   6       1395.78       1336.65        35.25 o                         
  10   3   6         52.10         42.31         8.41 o                         
  11   3   6        155.10        149.71        11.88 o                         
  12   3   6        186.14        189.39        11.36 o                         
  13   3   6        249.21        250.81         9.16 o                         
  14   3   6         20.11         22.51         3.89 o                         
   0   4   6       1549.20       1495.87        48.70 o                         
   1   4   6          8.07         16.75         5.97 o                         
   2   4   6         38.07         34.30         6.16 o                         
   3   4   6          1.85          1.36         4.28 o                         
   4   4   6        496.92        457.82        15.60 o                         
   5   4   6         84.65         76.62         7.35 o                         
   6   4   6        117.81        121.86         8.95 o                         
   7   4   6          8.15          2.01         5.01 o                         
   8   4   6         22.78         23.90         4.67 o                         
   9   4   6        114.77        110.92         9.73 o                         
  10   4   6         17.97         23.51         5.42 o                         
  11   4   6         63.36         66.04         6.58 o                         
  12   4   6        158.98        182.79        10.78 o                         
  13   4   6         32.29         27.77         4.42 o                         
   0   5   6         16.30          8.86         9.19 o                         
   1   5   6          7.26         10.08         4.06 o                         
   2   5   6         20.12         25.96         6.58 o                         
   3   5   6        154.46        128.91        10.16 o                         
   4   5   6          2.84          4.82         4.84 o                         
   5   5   6         41.58         35.72         5.65 o                         
   6   5   6         66.27         53.96         6.14 o                         
   7   5   6        299.11        281.53        12.58 o                         
   8   5   6         12.24         16.66         5.04 o                         
   9   5   6          9.62         14.02         3.93 o                         
  10   5   6          5.92          4.48         3.67 o                         
  11   5   6         42.95         38.97         5.46 o                         
  12   5   6         14.93          8.86         7.67 o                         
  13   5   6        126.58        126.59        15.77 o                         
   0   6   6        900.90        822.75        29.39 o                         
   1   6   6         22.85         17.01         4.91 o                         
   2   6   6        227.99        228.38        11.30 o                         
   3   6   6          0.99          1.75         5.83 o                         
   4   6   6        213.04        188.89        10.62 o                         
   5   6   6         76.98         70.45         7.42 o                         
   6   6   6        803.16        815.12        20.68 o                         
   7   6   6          3.42          8.86         4.71 o                         
   8   6   6        176.86        172.79         9.57 o                         
   9   6   6        111.50         96.68        13.23 o                         
  10   6   6        194.06        229.02        14.40 o                         
  11   6   6         22.47         11.64         8.36 o                         
  12   6   6        490.63        260.19       257.81 o                         
  13   6   6         19.31         19.78         5.22 o                         
   0   7   6          6.84         10.93         6.40 o                         
   1   7   6        107.07        102.31         9.33 o                         
   2   7   6         26.33         22.45         5.38 o                         
   3   7   6       1262.07       1291.02        30.67 o                         
   4   7   6          9.69          0.46         3.82 o                         
   5   7   6        559.87        567.50        17.17 o                         
   6   7   6        134.87        142.29         9.34 o                         
   7   7   6        463.89        508.14        15.67 o                         
   8   7   6         72.71         68.94         6.66 o                         
   9   7   6        708.44        733.56        25.63 o                         
  10   7   6        133.57        143.48        11.32 o                         
  11   7   6         32.07         33.72         6.15 o                         
   0   8   6         14.66         27.76         8.45 o                         
   1   8   6         26.89         28.18         5.62 o                         
   2   8   6         29.55         27.27         5.30 o                         
   3   8   6         64.37         55.08         5.87 o                         
   4   8   6          0.12         -3.68         3.68 o                         
   5   8   6         10.39          7.22         3.76 o                         
   6   8   6        123.01        111.46         7.11 o                         
   7   8   6         29.77         22.72         6.08 o                         
   8   8   6         34.58         42.71         6.12 o                         
   9   8   6         78.86         87.52         9.70 o                         
  10   8   6         60.64         62.76         7.91 o                         
  11   8   6          0.49          7.16         5.53 o                         
   0   9   6         21.17         11.64         7.02 o                         
   1   9   6        421.82        449.54        17.75 o                         
   2   9   6         88.43         89.96         7.79 o                         
   3   9   6        678.00        739.60        16.52 o                         
   4   9   6          2.82          1.78         3.56 o                         
   5   9   6          1.14          3.32         3.92 o                         
   6   9   6        345.19        344.87        12.32 o                         
   7   9   6        113.58        117.75         8.71 o                         
   8   9   6         15.94         16.21         4.40 o                         
   9   9   6         70.03         84.95        12.85 o                         
  10   9   6        108.14        109.71        11.76 o                         
   0  10   6       1112.64       1163.62        45.78 o                         
   1  10   6        126.37        119.81         8.16 o                         
   2  10   6        113.61        100.14         9.98 o                         
   3  10   6        318.66        308.46        13.26 o                         
   4  10   6        395.64        397.45        15.41 o                         
   5  10   6          5.45          3.33         4.04 o                         
   6  10   6        362.21        370.45        13.36 o                         
   7  10   6        178.81        189.68        11.45 o                         
   8  10   6         18.10         25.31         8.88 o                         
   9  10   6        120.29        126.61        12.15 o                         
   0  11   6         72.80         82.58         8.95 o                         
   1  11   6         94.68         95.10         7.84 o                         
   2  11   6          0.06         -1.41         4.41 o                         
   3  11   6        161.73        154.51         9.52 o                         
   4  11   6         40.17         42.73         5.63 o                         
   5  11   6         38.48         41.69         5.41 o                         
   6  11   6          0.29         -1.81         2.81 o                         
   7  11   6          1.47         -0.46         4.13 o                         
   8  11   6          7.64          2.02         4.44 o                         
   0  12   6        397.15        421.17        23.13 o                         
   1  12   6          0.52          4.03         3.34 o                         
   2  12   6          3.59          3.75         5.76 o                         
   3  12   6         28.74         33.08         5.79 o                         
   4  12   6        204.56        224.89         8.91 o                         
   5  12   6         36.32         40.25         3.91 o                         
   6  12   6         19.79         16.27         4.75 o                         
   0  13   6          0.81          0.70         5.37 o                         
   1  13   6        589.03        634.51        16.75 o                         
   2  13   6         54.21         53.68         5.56 o                         
   3  13   6        823.09        847.09        36.29 o                         
   1   1   7       2211.12       2279.24        41.78 o                         
   2   1   7        628.38        629.46        20.48 o                         
   3   1   7        644.47        671.65        18.42 o                         
   4   1   7         60.66         54.90         7.34 o                         
   5   1   7       1215.29       1157.63        33.64 o                         
   6   1   7         72.70         74.24        12.03 o                         
   7   1   7         47.41         44.60         9.25 o                         
   8   1   7         25.83         24.29         7.98 o                         
   9   1   7          7.29         -3.31         6.74 o                         
  10   1   7         21.97         26.66         7.58 o                         
  11   1   7        285.22        339.34        20.71 o                         
  12   1   7         12.00         19.33         3.80 o                         
   1   2   7       1661.71       1727.56        32.15 o                         
   2   2   7       1365.45       1391.59        26.32 o                         
   3   2   7        280.66        298.84        12.75 o                         
   4   2   7        116.26        101.26         8.08 o                         
   5   2   7        741.12        736.79        19.30 o                         
   6   2   7         89.17         82.55         8.25 o                         
   7   2   7        160.62        153.44        13.49 o                         
   8   2   7         95.77         79.79        10.71 o                         
   9   2   7         35.97         29.80         8.00 o                         
  10   2   7        136.76        152.03        12.96 o                         
  11   2   7        195.60        113.43       113.61 o                         
  12   2   7          1.09          2.09         1.83 o                         
   1   3   7          5.71          0.45         3.75 o                         
   2   3   7         15.66         15.29         5.51 o                         
   3   3   7         81.51         85.18         7.64 o                         
   4   3   7          0.18          0.13         7.45 o                         
   5   3   7         59.42         49.71         6.31 o                         
   6   3   7         18.00         15.32         5.94 o                         
   7   3   7        191.13        168.61        11.18 o                         
   8   3   7         11.10         13.83         5.23 o                         
   9   3   7          0.67          3.02         5.94 o                         
  10   3   7         19.54         26.52         6.55 o                         
  11   3   7         32.35          9.24        11.02 o                         
  12   3   7         38.30         39.20         6.54 o                         
   1   4   7         34.73         40.03         5.88 o                         
   2   4   7        346.16        337.83        13.78 o                         
   3   4   7        108.36         99.57         9.45 o                         
   4   4   7        512.26        493.83        15.98 o                         
   5   4   7         86.19         84.97         7.58 o                         
   6   4   7         52.81         43.91         5.98 o                         
   7   4   7        363.79        355.17        13.27 o                         
   8   4   7        371.81        361.80        14.82 o                         
   9   4   7          0.68          5.70         4.13 o                         
  10   4   7         20.87         21.88         5.92 o                         
  11   4   7        144.41        141.79        13.16 o                         
  12   4   7          0.37          0.47         4.05 o                         
   1   5   7        339.96        318.32        13.51 o                         
   2   5   7         11.88         13.84         4.06 o                         
   3   5   7          2.55          5.03         3.60 o                         
   4   5   7        289.11        280.17        12.55 o                         
   5   5   7        325.84        304.61        11.10 o                         
   6   5   7         57.01         51.30         6.45 o                         
   7   5   7        326.26        311.59        12.45 o                         
   8   5   7        212.57        218.93        14.91 o                         
   9   5   7          1.06          4.07         3.97 o                         
  10   5   7        201.38        204.48        11.24 o                         
  11   5   7        180.16        190.15        13.86 o                         
   1   6   7        238.52        239.09        11.98 o                         
   2   6   7        598.36        590.97        18.11 o                         
   3   6   7         13.79         13.39         4.41 o                         
   4   6   7          1.07          2.29         4.68 o                         
   5   6   7         48.89         46.11         6.39 o                         
   6   6   7          2.47          5.11         4.20 o                         
   7   6   7        184.92        193.96         9.70 o                         
   8   6   7          0.83         -0.57         4.61 o                         
   9   6   7         62.21         68.43         6.34 o                         
  10   6   7        251.97        130.39       146.78 o                         
  11   6   7        239.15        289.27        15.03 o                         
   1   7   7         60.66         48.38         6.20 o                         
   2   7   7         23.04         24.23         6.42 o                         
   3   7   7        182.98        151.01         9.10 o                         
   4   7   7         18.44         19.31         4.19 o                         
   5   7   7          6.64          3.38         4.28 o                         
   6   7   7          0.04         -3.18         4.14 o                         
   7   7   7        182.68        173.33         8.63 o                         
   8   7   7         13.17         16.94         4.68 o                         
   9   7   7          0.66         -4.23         5.41 o                         
  10   7   7         12.64          7.26         4.94 o                         
   1   8   7        243.91        260.77        16.41 o                         
   2   8   7         53.98         62.04         7.26 o                         
   3   8   7         22.30         19.68         4.79 o                         
   4   8   7        692.79        697.18        15.26 o                         
   5   8   7        271.73        320.36        11.43 o                         
   6   8   7         82.87         83.48         6.39 o                         
   7   8   7        327.48        350.91        10.41 o                         
   8   8   7        825.95        916.36        23.01 o                         
   9   8   7          1.48         -1.87         5.14 o                         
   1   9   7         99.82        103.06         8.65 o                         
   2   9   7        116.85        118.04         7.89 o                         
   3   9   7         60.12         63.41         6.03 o                         
   4   9   7        104.11        107.59         6.86 o                         
   5   9   7        213.07        229.33        10.50 o                         
   6   9   7          0.03          0.27         6.81 o                         
   7   9   7        463.80        524.97        25.77 o                         
   8   9   7         88.45        108.62        11.13 o                         
   1  10   7          1.80          4.87         3.38 o                         
   2  10   7         24.14         25.19         4.18 o                         
   3  10   7          9.65          6.39         2.21 o                         
   4  10   7          2.82          5.31         2.80 o                         
   5  10   7          6.30          5.89         4.60 o                         
   6  10   7         17.73         18.40         4.51 o                         
   7  10   7          0.99          5.37         4.28 o                         
   1  11   7        379.83        380.78        24.98 o                         
   2  11   7         85.77         72.69         5.97 o                         
   3  11   7          0.44          1.37         3.22 o                         
   4  11   7         76.25         72.47         7.05 o                         
   5  11   7        584.64        569.04        19.78 o                         
   1  12   7        160.73        174.87         8.56 o                         
   2  12   7        239.41        240.06        13.47 o                         
   0   0   8        870.15        989.28        41.66 o                         
   1   0   8       1089.65       1147.60        31.63 o                         
   2   0   8         27.91         35.38         7.73 o                         
   3   0   8       2846.85       2846.12        71.64 o                         
   4   0   8        515.39        544.04        31.46 o                         
   5   0   8         61.14         66.57        13.55 o                         
   6   0   8        163.02        125.99        16.74 o                         
   7   0   8        927.22        943.49        38.70 o                         
   8   0   8         79.18         71.25        12.54 o                         
   9   0   8        617.64        673.14        29.36 o                         
  10   0   8        153.40        168.03        13.70 o                         
  11   0   8         11.07         11.76         4.67 o                         
   0   1   8        597.53        626.99        23.43 o                         
   1   1   8        189.66        198.56        11.56 o                         
   2   1   8         58.74         61.71         7.35 o                         
   3   1   8         70.39         64.25         7.29 o                         
   4   1   8        277.26        281.12        16.43 o                         
   5   1   8        100.37        106.58        11.12 o                         
   6   1   8        154.25        125.08        29.78 o                         
   7   1   8          6.97          7.32         6.48 o                         
   8   1   8         17.51         20.51         7.09 o                         
   9   1   8         25.83         18.13         6.15 o                         
  10   1   8          7.38          3.97         3.91 o                         
  11   1   8         49.71         48.12         6.38 o                         
   0   2   8        101.32         93.28        15.88 o                         
   1   2   8          9.93          4.30         5.97 o                         
   2   2   8          4.14          2.84         4.56 o                         
   3   2   8         89.79         82.65         7.89 o                         
   4   2   8         50.11         43.13         6.52 o                         
   5   2   8        236.28        224.51        19.32 o                         
   6   2   8         20.47         21.30         7.46 o                         
   7   2   8        131.15        114.36        10.94 o                         
   8   2   8          0.78         -2.41         4.60 o                         
   9   2   8        255.17        274.34        13.27 o                         
  10   2   8          3.44         -1.48         4.91 o                         
   0   3   8        564.37        552.33        22.79 o                         
   1   3   8         67.03         67.34         6.64 o                         
   2   3   8        277.06        262.56        13.57 o                         
   3   3   8         78.39         80.47         6.84 o                         
   4   3   8         91.94         87.15         9.21 o                         
   5   3   8          0.28          2.09         6.03 o                         
   6   3   8        975.68       1099.06        28.89 o                         
   7   3   8          0.69          3.81         4.54 o                         
   8   3   8        166.00        170.22        11.41 o                         
   9   3   8          2.42         -0.31         4.62 o                         
  10   3   8        312.94        351.17        17.44 o                         
   0   4   8         17.63         11.38         6.49 o                         
   1   4   8        137.57        131.85         8.77 o                         
   2   4   8          4.04          7.35         5.47 o                         
   3   4   8        441.82        438.69        22.70 o                         
   4   4   8         17.83         14.16         5.05 o                         
   5   4   8        182.05        188.41        11.38 o                         
   6   4   8         25.75         35.08         8.84 o                         
   7   4   8         26.99         21.28         6.22 o                         
   8   4   8          4.76          1.62         4.81 o                         
   9   4   8        597.47        642.54        26.71 o                         
  10   4   8         47.72         54.27         7.09 o                         
   0   5   8        324.32        286.45        46.10 o                         
   1   5   8        102.70         80.24         7.63 o                         
   2   5   8          9.56         12.63         4.54 o                         
   3   5   8          0.29         -0.20         3.87 o                         
   4   5   8        128.10        120.41         8.92 o                         
   5   5   8        102.26         88.30         9.05 o                         
   6   5   8         33.41         36.27         6.60 o                         
   7   5   8         58.47         54.38         6.88 o                         
   8   5   8          2.77          4.47         4.27 o                         
   9   5   8          2.28          0.77         2.94 o                         
   0   6   8        386.69        368.90        33.52 o                         
   1   6   8        103.80         97.39         7.87 o                         
   2   6   8          0.21         -5.94         6.34 o                         
   3   6   8        295.71        276.86        16.10 o                         
   4   6   8        273.73        253.43        14.72 o                         
   5   6   8         51.82         55.99         7.13 o                         
   6   6   8          0.74         -3.27         4.24 o                         
   7   6   8         31.78         28.45         5.22 o                         
   8   6   8         64.60         57.22         5.66 o                         
   9   6   8        164.36        189.60        11.21 o                         
   0   7   8        498.46        499.50        22.66 o                         
   1   7   8          5.33          1.30         4.40 o                         
   2   7   8        246.35        263.20        11.04 o                         
   3   7   8          1.96         10.71         6.19 o                         
   4   7   8        120.51        141.87        10.75 o                         
   5   7   8        167.02         81.34        89.54 o                         
   6   7   8        841.17        530.74       414.48 o                         
   7   7   8         19.43         18.67         3.96 o                         
   0   8   8          1.53          1.53         5.58 o                         
   1   8   8         36.10         38.84         5.05 o                         
   2   8   8          0.31         -3.87         3.87 o                         
   3   8   8         91.31         95.63         7.60 o                         
   4   8   8          3.55          8.26         4.30 o                         
   5   8   8         13.46         13.72         4.47 o                         
   6   8   8          1.20          3.74         5.53 o                         
   7   8   8         25.22          3.74         4.98 o                         
   0   9   8        357.03        350.77        15.01 o                         
   1   9   8         18.66         12.00         3.60 o                         
   2   9   8         40.23         42.28         5.01 o                         
   3   9   8          0.75         -0.41         3.01 o                         
   4   9   8        116.11        108.16        17.01 o                         
   5   9   8         51.39         27.49         7.16 o                         
   0  10   8         29.60         31.91         4.47 o                         
   1  10   8        243.64        225.41         9.66 o                         
   2  10   8          4.74         -2.03         5.10 o                         
   3  10   8        711.37        643.22        67.82 o                         
   1   1   9        221.13        219.12        12.41 o                         
   2   1   9         14.53          7.97         6.38 o                         
   3   1   9         90.81         98.53        10.90 o                         
   4   1   9         56.57         50.23         7.13 o                         
   5   1   9        431.83        461.10        20.91 o                         
   6   1   9         24.96         24.10         4.27 o                         
   7   1   9        644.09        723.29        24.76 o                         
   8   1   9         50.91         53.53         5.26 o                         
   1   2   9         36.74         36.27         8.41 o                         
   2   2   9         61.44         71.39         8.36 o                         
   3   2   9          9.12          4.35         2.62 o                         
   4   2   9        669.98        761.06        29.20 o                         
   5   2   9         60.49         68.55         7.32 o                         
   6   2   9         19.02         18.68         4.99 o                         
   7   2   9        149.60        158.57        16.82 o                         
   8   2   9        623.48        692.96        35.86 o                         
   1   3   9          7.35          3.58         6.66 o                         
   2   3   9         16.85         20.21         7.86 o                         
   3   3   9         19.10         29.80        16.70 o                         
   5   3   9         14.71         12.74         4.02 o                         
   6   3   9          0.26         -0.56         3.82 o                         
   7   3   9         64.31         63.58         5.67 o                         
   1   4   9         14.31         14.04         6.11 o                         
   2   4   9        278.67        270.39        13.99 o                         
   3   4   9          0.02         -6.48         7.44 o                         
   4   4   9         64.05         51.53        25.77 o                         
   6   4   9          2.25         -0.25         1.42 o                         
   7   4   9          0.15         -4.91         4.91 o                         
   1   5   9        484.98        503.71        18.37 o                         
   2   5   9        580.14        622.93        20.05 o                         
   3   5   9         13.32          4.85         5.38 o                         
   4   5   9        324.70        342.65        14.01 o                         
   5   5   9        366.15        228.30       186.53 o                         
   6   5   9        124.20        124.58        10.12 o                         
   1   6   9        100.14        108.26         9.00 o                         
   2   6   9        184.45        203.56        11.32 o                         
   3   6   9        133.93        147.81         9.51 o                         
   4   6   9        123.75        136.87        12.07 o                         
   5   6   9          8.62         16.12         4.59 o                         
   1   7   9          4.39          7.30         4.27 o                         
   2   7   9        132.09        116.42         9.19 o                         
   3   7   9          1.46          0.43         3.06 o                         
                                                                                
